# Supplementary material for: Biogeography, diversity and environmental relationships of shelf and deep-sea benthic Amphipoda around Iceland
Source: PeerJ. 2021 Aug 11;9:e11898. doi: 10.7717/peerj.11898 (PMC8364320; doi:10.7717/peerj.11898)
Supplement: Supplemental Information 3 [file peerj-09-11898-s003.csv]

Nr.	SampleID	depth..m.	phytobiomass..kg.m2.	chl.concentration..mg.m3.	current.velocity..m.s.	dissolved.oxygen..�mol.m3.	iron.concentration..�mol.m3.	Nitrate.concentration..�mol.m3.	Phosphate.concentration..�mol.m3.	Primary.production..g.m3.day.	Sea.water.salinity..PSS.	Silicate.concentration..�mol.m3.	Sea.water.temperature...C.	Longitude..dd.WGS84.	Latitude..dd.WGS84.	Expedition	Sample.Number	Gear.detailed	Gear	Unit
1	BIOFAR_113	884	0.052758016	0.016596211	0.263176084	271.2870483	0.000805704	14.06230068	0.960906923	0	35.14458466	9.45473671	3.526926279	-8.8022	61.6513	BIOFAR	113	Rothlisberger and Pearcy epibenthic sampler	Sledge	m2
2	BIOFAR_124	627	0.196368992	0.063648976	0.12268544	261.261322	0.000790831	12.52783012	0.850127339	0	35.19126129	7.587368965	6.786577225	-9.6488	62.2823	BIOFAR	124	Rothlisberger and Pearcy epibenthic sampler	Sledge	m2
3	BIOFAR_15	733	0.032244865	0.009999692	0.038338773	297.0820313	0.000807556	13.09119701	0.909414768	0	34.91384125	8.828813553	0.512820959	-4.6728	62.628	BIOFAR	15	Rothlisberger and Pearcy epibenthic sampler	Sledge	m2
4	BIOFAR_158	217	0.78620559	0.277184486	0.014241226	288.3208313	0.001069859	10.82569695	0.769579291	7.68e-05	35.28475952	6.690132618	7.417421341	-5.6367	61.384	BIOFAR	158	detritus sledge	Sledge	m2
5	BIOFAR_167	1159	0.019847471	0.004668097	0.03113443	299.7133789	0.000747907	14.13117504	0.977960646	0	34.9061203	10.13805771	-0.327986062	-3.52	62.78	BIOFAR	167	Rothlisberger and Pearcy epibenthic sampler	Sledge	m2
6	BIOFAR_168	957	0.020357015	0.005031735	0.029085135	299.2773438	0.000764267	13.91834545	0.963546991	0	34.9101944	9.838194847	-0.204733253	-3.6207	62.6953	BIOFAR	168	Rothlisberger and Pearcy epibenthic sampler	Sledge	m2
7	BIOFAR_169	850	0.02168978	0.005747786	0.027814759	298.65802	0.00078174	13.67687798	0.947754323	0	34.9092865	9.509906769	-0.061023157	-3.5407	62.6215	BIOFAR	169	Rothlisberger and Pearcy epibenthic sampler	Sledge	m2
8	BIOFAR_170	744	0.025080089	0.007248469	0.025425423	297.5381775	0.000801309	13.40580654	0.931186497	0	34.90943146	9.165704727	0.15286468	-3.518	62.531	BIOFAR	170	Rothlisberger and Pearcy epibenthic sampler	Sledge	m2
9	BIOFAR_171	673	0.041563749	0.013583661	0.027371345	294.5475159	0.000840951	12.7734127	0.891186953	0	34.91422272	8.413518906	1.044140339	-3.5267	62.4242	BIOFAR	171	Rothlisberger and Pearcy epibenthic sampler	Sledge	m2
10	BIOFAR_172	518	0.078094371	0.026630718	0.036211867	289.6940308	0.000871357	12.11596584	0.848638654	0	34.94167328	7.602939606	2.755134583	-3.9132	62.3187	BIOFAR	172	Rothlisberger and Pearcy epibenthic sampler	Sledge	m2
11	BIOFAR_189	732	0.062428385	0.020965755	0.050776072	292.9334717	0.000885839	12.48481941	0.872286737	0	34.92398834	8.142317772	2.260315657	-6.6617	62.847	BIOFAR	189	detritus sledge	Sledge	m2
12	BIOFAR_19	288	0.275241882	0.095781177	0.067523502	279.2754822	0.000846351	11.28379154	0.792064905	1.41e-08	35.10717773	6.638214111	5.946623325	-4.4167	62.2	BIOFAR	19	detritus sledge	Sledge	m2
13	BIOFAR_261	1037	0.045312345	0.014854547	0.101533778	245.9412842	0.000763639	14.73812771	0.9791345	0	35.1657753	9.238525391	6.721940994	-9.5912	61.5928	BIOFAR	261	Rothlisberger and Pearcy epibenthic sampler	Sledge	m2
14	BIOFAR_264	823	0.085970804	0.027994772	0.194159478	253.3526154	0.000764038	13.93936539	0.934649885	0	35.20246887	8.71697998	6.439915657	-9.9817	62.14	BIOFAR	264	Rothlisberger and Pearcy epibenthic sampler	Sledge	m2
15	BIOFAR_267	513	0.132920131	0.044729188	0.06128839	274.4913025	0.001120927	12.11493874	0.84329915	0	35.02659225	7.823183537	5.430642128	-8.5625	62.7067	BIOFAR	267	Rothlisberger and Pearcy epibenthic sampler	Sledge	m2
16	BIOFAR_27	225	0.673229992	0.236985251	0.015986869	285.7196045	0.000965205	10.87583923	0.771214366	2.03e-05	35.21766281	6.630468845	7.186468601	-5.0633	61.9017	BIOFAR	27	Rothlisberger and Pearcy epibenthic sampler	Sledge	m2
17	BIOFAR_271	578	0.041333012	0.013490333	0.02722344	294.9719543	0.000931528	12.79432297	0.89464283	0	34.97234726	7.763011456	1.255279064	-8.154	62.8717	BIOFAR	271	detritus sledge	Sledge	m2
18	BIOFAR_274	804	0.024225112	0.006910076	0.019663116	298.4441223	0.000837645	13.38787079	0.929039001	0	34.91620636	8.91640377	0.152964503	-7.8203	63.0132	BIOFAR	274	detritus sledge	Sledge	m2
19	BIOFAR_28	230	0.693049967	0.244106859	0.014804547	286.1604309	0.000984808	10.86503029	0.771325469	2.17e-05	35.22499466	6.663235664	7.212018967	-5.1225	61.8948	BIOFAR	28	detritus sledge	Sledge	m2
20	BIOFAR_32	366	0.447637618	0.155949414	0.068821959	279.353302	0.000910405	11.07558632	0.77695322	2.05e-06	35.22350311	6.496693134	6.997430801	-5.7952	61.6958	BIOFAR	32	Rothlisberger and Pearcy epibenthic sampler	Sledge	m2
21	BIOFAR_380	450	0.104944162	0.036035996	0.043637663	286.7193604	0.000875981	11.83994579	0.830215156	0	35.00746536	7.292265415	3.743450403	-3.9692	62.2247	BIOFAR	380	Rothlisberger and Pearcy epibenthic sampler	Sledge	m2
22	BIOFAR_382	307	0.271071851	0.094417177	0.061886642	279.1690369	0.000844121	11.28744793	0.792157829	1.76e-08	35.08097458	6.632419586	5.908577919	-4.3595	62.1178	BIOFAR	382	detritus sledge	Sledge	m2
23	BIOFAR_417	917	0.081286877	0.02649386	0.133322686	254.5624847	0.000764165	14.05533028	0.942609608	0	35.18778229	8.820062637	6.15429163	-10.9688	62.276	BIOFAR	417	Rothlisberger and Pearcy epibenthic sampler	Sledge	m2
24	BIOFAR_421	793	0.081281126	0.026500026	0.168542877	253.9620819	0.000764086	14.01093674	0.93947506	0	35.21397018	8.77940464	6.207951546	-10.4487	62.3215	BIOFAR	421	Rothlisberger and Pearcy epibenthic sampler	Sledge	m2
25	BIOFAR_458	671	0.062775619	0.02110205	0.046021093	292.4824219	0.000905321	12.47556496	0.871939898	0	34.93268204	8.17209053	2.414767027	-7.0038	62.9153	BIOFAR	458	detritus sledge	Sledge	m2
26	BIOFAR_459	935	0.024819652	0.007130902	0.024264038	298.4622498	0.000815381	13.394104	0.928335845	0	34.91514969	9.361861229	0.196554005	-6.9587	62.9903	BIOFAR	459	detritus sledge	Sledge	m2
27	BIOFAR_481	700	0.183110908	0.061229467	0.061060041	280.1669006	0.000858953	11.66178799	0.815741956	0	35.18544388	6.730668545	6.008903027	-5.1898	61.0027	BIOFAR	481	detritus sledge	Sledge	m2
28	BIOFAR_489	1186	0.032225527	0.010394428	0.055349354	241.8244934	0.000801318	15.5592432	1.029164433	0	35.13545227	9.881690025	6.189550877	-10.1983	61.202	BIOFAR	489	detritus sledge	Sledge	m2
29	BIOFAR_490	532	0.652392745	0.199972704	0.053089812	262.8063049	0.000622726	10.5367794	0.721014977	0.00013305	35.35111618	5.646509647	9.177764893	-9.9307	60.5851	BIOFAR	490	detritus sledge	Sledge	m2
30	BIOFAR_493	770	0.40301916	0.123512603	0.044568669	256.2984924	0.0006883	11.18086815	0.757359028	2.39e-07	35.34833908	6.11195755	9.024054527	-9.8878	60.4638	BIOFAR	493	detritus sledge	Sledge	m2
31	BIOFAR_494	714	0.197873637	0.062519878	0.048931334	244.5516052	0.0007354	12.82186222	0.850967348	0	35.2743988	7.387961388	8.825451851	-9.7282	60.7488	BIOFAR	494	detritus sledge	Sledge	m2
32	BIOFAR_495	1118	0.061483134	0.019669797	0.027582617	228.4431458	0.000771816	14.52263927	0.948966086	0	35.22457504	8.888400078	8.621469498	-9.6507	60.3822	BIOFAR	495	detritus sledge	Sledge	m2
33	BIOFAR_499	653	0.25645411	0.078964487	0.090433672	252.0079498	0.000736775	11.79963779	0.793065727	0	35.3171463	6.586219788	9.036497116	-8.4733	60.353	BIOFAR	499	detritus sledge	Sledge	m2
34	BIOFAR_500	875	0.255597323	0.078576006	0.08962661	251.6929169	0.000732964	11.76123333	0.790483892	0	35.31969833	6.578962803	9.079564095	-8.3773	60.2687	BIOFAR	500	detritus sledge	Sledge	m2
35	BIOFAR_514	956	0.254134119	0.07931605	0.028250974	249.5336304	0.000689899	11.6166687	0.780747235	0	35.30933762	6.546131134	8.991498947	-11.734	60.6225	BIOFAR	514	detritus sledge	Sledge	m2
36	BIOFAR_515	1022	0.092954785	0.029550932	0.031561125	232.8737488	0.000757956	13.73871422	0.902485609	0	35.27288055	8.01739502	8.786450386	-11.775	60.418	BIOFAR	515	detritus sledge	Sledge	m2
37	BIOFAR_516	1185	0.025235336	0.008274483	0.034442279	230.5138855	0.00077462	15.79853344	1.033024073	0	35.19304657	10.04776764	7.471095085	-11.676	60.4005	BIOFAR	516	detritus sledge	Sledge	m2
38	BIOFAR_517	1223	0.056872036	0.018565999	0.055005688	228.0847168	0.000771784	14.43321705	0.945653915	0	35.23594284	8.622779846	8.640521049	-11.6285	60.5957	BIOFAR	517	detritus sledge	Sledge	m2
39	BIOFAR_522	606	0.249361664	0.078694887	0.063763894	248.3415527	0.000689643	11.78813076	0.791067541	0	35.31711197	6.674443245	9.041160583	-12.605	60.6588	BIOFAR	522	detritus sledge	Sledge	m2
40	BIOFAR_524	574	0.256465137	0.08121223	0.062072385	248.9470062	0.000684444	11.80076122	0.791979313	0	35.30555725	6.671995163	9.042464256	-12.316	60.7352	BIOFAR	524	detritus sledge	Sledge	m2
41	BIOFAR_610	109	2.408022404	0.820550501	0.018446974	301.5992432	0.000811241	9.379224777	0.69747299	0.003429096	35.23672485	5.513990402	9.643292427	-6.3333	62.053	BIOFAR	610	Plymouth anchor dredge	Dredge	m2
42	BIOFAR_65	320	0.686834455	0.228351146	0.083999678	269.0863342	0.00077814	10.88793755	0.748907804	6.25e-05	35.30545807	6.019263744	8.879165649	-8.09	61.5833	BIOFAR	65	detritus sledge	Sledge	m2
43	BIOFAR_68	847	0.186146587	0.059664011	0.141923189	258.9746399	0.00076564	12.67544937	0.857463956	0	35.20684433	7.67876482	7.164176464	-9.34	61.4383	BIOFAR	68	detritus sledge	Sledge	m2
44	BIOFAR_689	498	0.372375429	0.114848845	0.041367352	255.1667023	0.000651569	10.95478821	0.743250906	2.22e-09	35.32831573	6.07184267	9.097482681	-12.316	60.5835	BIOFAR	689	detritus sledge	Sledge	m2
45	BIOFAR_691	529	0.275924116	0.084762104	0.020485304	250.5359802	0.00068672	11.27769566	0.761000633	0	35.33280945	6.326341152	9.112505913	-12.6867	60.2198	BIOFAR	691	heavy triangular dredge	Dredge	m2
46	BIOFAR_698	687	0.210682169	0.068138279	0.118439034	265.1443787	0.000798823	12.33784485	0.841705084	0	35.19336319	7.463768959	6.867087841	-9.2447	61.8713	BIOFAR	698	detritus sledge	Sledge	m2
47	BIOFAR_699	852	0.136676088	0.044356104	0.172708854	256.8312988	0.000762515	13.34257412	0.898254454	0	35.19633484	8.223033905	6.520091057	-9.4782	61.75	BIOFAR	699	detritus sledge	Sledge	m2
48	BIOFAR_70	420	0.553229928	0.181691989	0.04606967	265.7828369	0.000753595	11.08875275	0.758945584	4.83e-06	35.30932999	6.166740894	8.782166481	-8.7328	61.4115	BIOFAR	70	detritus sledge	Sledge	m2
49	BIOFAR_705	1059	0.026574356	0.008527101	0.01692982	224.9429321	0.000783186	15.89953995	1.039072633	0	35.21497345	10.37308216	7.67540884	-7.517	60.6397	BIOFAR	705	detritus sledge	Sledge	m2
50	BIOFAR_719	845	0.055340424	0.018244017	0.016277116	293.1184082	0.000824337	13.26047516	0.925107956	0	34.96599579	8.588803291	1.924287319	-5.03	61.069	BIOFAR	719	detritus sledge	Sledge	m2
51	BIOFAR_73	214	1.220854044	0.403561294	0.062064365	272.4353638	0.000688901	10.2668457	0.712248743	0.000956859	35.33312225	5.567368507	9.406590462	-8.4917	61.2383	BIOFAR	73	Rothlisberger and Pearcy epibenthic sampler	Sledge	m2
52	BIOFAR_730	1174	0.023129662	0.007234687	0.013573999	228.418045	0.000804652	16.39766502	1.077487588	0	35.2218895	11.33157349	6.870021343	-7.1367	60.322	BIOFAR	730	detritus sledge	Sledge	m2
53	BIOFAR_731	1101	0.026282938	0.008435237	0.017787699	224.8450623	0.00078107	15.90477562	1.039139628	0	35.21232605	10.37306595	7.663790226	-7.235	60.495	BIOFAR	731	detritus sledge	Sledge	m2
54	BIOFAR_736	1164	0.03517257	0.011428941	0.064121395	247.7557678	0.000782494	15.2485733	1.011400104	0	35.13170242	9.880972862	5.817352295	-10.5345	61.1706	BIOFAR	736	detritus sledge	Sledge	m2
55	BIOFAR_739	830	0.115310527	0.037504829	0.174485147	255.8817749	0.000764501	13.52269554	0.909609735	0	35.20295334	8.378417015	6.31236887	-10.03	62.246	BIOFAR	739	detritus sledge	Sledge	m2
56	BIOFAR_742	651	0.146914735	0.04764425	0.154791832	259.4389648	0.000782475	13.05873966	0.883450627	0	35.18963623	8.083545685	6.244092941	-9.845	62.399	BIOFAR	742	detritus sledge	Sledge	m2
57	BIOFAR_744	992	0.051410679	0.016650846	0.126070753	255.6683502	0.000767545	14.52259445	0.973304987	0	35.18225098	9.277447701	5.576976299	-11	62.1717	BIOFAR	744	detritus sledge	Sledge	m2
58	BIOFAR_75	214	1.220854044	0.403561294	0.062064365	272.4353638	0.000688901	10.2668457	0.712248743	0.000956859	35.33312225	5.567368507	9.406590462	-8.4245	61.2212	BIOFAR	75	detritus sledge	Sledge	m2
59	BIOFAR_750	676	0.083774939	0.028466986	0.069829769	291.4559326	0.00086781	12.20338821	0.854282081	0	34.91572571	7.565609455	2.869115829	-5.735	62.8117	BIOFAR	750	detritus sledge	Sledge	m2
60	BIOFAR_770	1185	0.022858297	0.006296113	0.013032408	297.6795349	0.000786756	13.71485615	0.952361107	0	34.91202545	9.452326775	-0.026182072	-3.195	62.204	BIOFAR	770	detritus sledge	Sledge	m2
61	BIOFAR_82	746	0.136115909	0.042553276	0.173320174	260.5178833	0.000783645	12.95831203	0.876821101	0	35.22182465	8.156866074	6.507638931	-8.4178	60.5223	BIOFAR	82	Rothlisberger and Pearcy epibenthic sampler	Sledge	m2
62	BIOFAR_88	883	0.181537732	0.057982404	0.093915083	275.7435303	0.00079826	12.17041397	0.842039406	0	35.1867981	7.203769207	6.35157156	-6.9283	60.5333	BIOFAR	88	detritus sledge	Sledge	m2
63	BIOFAR_89	610	0.38386327	0.122606717	0.105045699	264.447113	0.000772841	11.21478081	0.766614556	0	35.34541702	6.231494427	8.646051407	-6.7833	60.5267	BIOFAR	89	detritus sledge	Sledge	m2
64	BIOFAR_9014	935	0.024819652	0.007130902	0.024264038	298.4622498	0.000815381	13.394104	0.928335845	0	34.91514969	9.361861229	0.196554005	-6.9617	62.9518	BIOFAR	9014	Rothlisberger and Pearcy epibenthic sampler	Sledge	m2
65	BIOFAR_95	852	0.031807739	0.009513965	0.057121009	296.1081848	0.000806994	14.04088879	0.980659306	0	34.95442581	9.131430626	0.439223677	-5.3105	60.6918	BIOFAR	95	detritus sledge	Sledge	m2
66	BIOICE_2004	189	0.743712008	0.247040153	0.032029979	325.1903381	0.001066418	9.414416313	0.751694262	0.00022608	34.73455429	6.950761318	5.05249548	-13.327167	65.34683	BIOICE	2004	RP sledge	Sledge	m2
67	BIOICE_2005	189	0.743712008	0.247040153	0.032029979	325.1903381	0.001066418	9.414416313	0.751694262	0.00022608	34.73455429	6.950761318	5.05249548	-13.310667	65.348	BIOICE	2005	detritus sledge	Sledge	m2
68	BIOICE_2006	239	0.35879752	0.126496106	0.029373031	310.5670471	0.00123857	9.944563866	0.778077006	2.45e-05	34.82175446	7.032687664	4.117650986	-12.957667	65.34767	BIOICE	2006	detritus sledge	Sledge	m2
69	BIOICE_2009	682	0.061303657	0.021564558	0.028109677	299.1744995	0.000877479	11.75275421	0.832238615	0	34.93228531	7.428413868	1.747029662	-11.386	65.49867	BIOICE	2009	detritus sledge	Sledge	m2
70	BIOICE_2023	336	0.131045297	0.046354789	0.081473939	302.3926392	0.001164785	10.79255867	0.801036537	3.37e-07	34.87342072	6.714495659	2.692218781	-13.254333	66.55383	BIOICE	2023	detritus sledge	Sledge	m2
71	BIOICE_2042	129	8.105550766	1.648876429	0.053628266	359.7515259	0.001655051	6.88821888	0.5749529	0.031219155	34.83768082	7.710010052	8.944592476	-14.549	65.826	BIOICE	2042	detritus sledge	Sledge	m2
72	BIOICE_2044	150	3.126536131	0.892902255	0.042694423	356.8570251	0.00091543	7.026936531	0.588201642	0.002956229	34.83667755	5.387747765	7.086401463	-14.23	65.72567	BIOICE	2044	detritus sledge	Sledge	m2
73	BIOICE_2046	239	0.175511569	0.06220533	0.079945326	304.5648193	0.0013732	10.34934998	0.799324632	6.65e-07	34.86008072	6.991010189	3.467598677	-13.880333	65.7735	BIOICE	2046	RP sledge	Sledge	m2
74	BIOICE_2049	252	0.14452824	0.051784322	0.049812492	301.677002	0.001271842	10.74950981	0.803492725	3.63e-07	34.90870667	6.693824768	3.008056164	-12.348333	65.65183	BIOICE	2049	RP sledge	Sledge	m2
75	BIOICE_2051	181	0.310314178	0.10959778	0.044749875	310.924408	0.001217287	9.954286575	0.776485443	1.38e-05	34.81452179	7.045045376	4.053314686	-12.884167	65.51583	BIOICE	2051	detritus sledge	Sledge	m2
76	BIOICE_2056	409	1.212345123	0.393714041	0.09869384	333.6457214	0.001078055	8.998339653	0.699790061	0.000535741	34.86269379	6.242383957	5.872796535	-18.814167	66.284	BIOICE	2056	detritus sledge	Sledge	m2
77	BIOICE_2057	250	0.200712755	0.068702452	0.080392145	303.679657	0.001159717	10.71927452	0.792792857	3.51e-07	34.87659836	7.027423382	2.896039724	-16.881	66.455	BIOICE	2057	detritus sledge	Sledge	m2
78	BIOICE_2058	250	0.200712755	0.068702452	0.080392145	303.679657	0.001159717	10.71927452	0.792792857	3.51e-07	34.87659836	7.027423382	2.896039724	-16.867333	66.46067	BIOICE	2058	RP sledge	Sledge	m2
79	BIOICE_2060	167	6.534860611	1.74432385	0.080511615	355.6925659	0.001284889	8.004711151	0.640557349	0.010903721	34.89020538	5.863537788	7.736310005	-17.529667	66.01017	BIOICE	2060	detritus sledge	Sledge	m2
80	BIOICE_2061	167	6.534860611	1.74432385	0.080511615	355.6925659	0.001284889	8.004711151	0.640557349	0.010903721	34.89020538	5.863537788	7.736310005	-17.535833	66.0105	BIOICE	2061	RP sledge	Sledge	m2
81	BIOICE_2062	167	6.534860611	1.74432385	0.080511615	355.6925659	0.001284889	8.004711151	0.640557349	0.010903721	34.89020538	5.863537788	7.736310005	-17.536833	66.03883	BIOICE	2062	RP sledge	Sledge	m2
82	BIOICE_2064	167	6.534860611	1.74432385	0.080511615	355.6925659	0.001284889	8.004711151	0.640557349	0.010903721	34.89020538	5.863537788	7.736310005	-17.540333	66.038	BIOICE	2064	detritus sledge	Sledge	m2
83	BIOICE_2067	211	0.440870255	0.146504179	0.090338089	312.9531555	0.00123915	9.849918365	0.772700608	1.18e-05	34.91442871	7.129892826	4.561439991	-17.607	66.14333	BIOICE	2067	RP sledge	Sledge	m2
84	BIOICE_2070	491	0.049013097	0.016887134	0.023357091	298.9419556	0.001061691	11.83782005	0.840127409	0	34.90646744	7.393496513	0.999752045	-17.732167	66.56933	BIOICE	2070	RP sledge	Sledge	m2
85	BIOICE_2074	393	0.373202294	0.125325993	0.090859175	310.2475586	0.001172474	10.01180363	0.769963682	1e-05	34.90587234	7.006594181	4.135656357	-17.918667	66.67333	BIOICE	2074	detritus sledge	Sledge	m2
86	BIOICE_2075	750	0.078981929	0.027484274	0.033848014	299.4737854	0.001081818	11.42801094	0.820248187	0	34.90830231	7.04869175	1.400674224	-17.534	67.19417	BIOICE	2075	detritus sledge	Sledge	m2
87	BIOICE_2077	1102	0.019756585	0.004626196	0.008245803	300.1581116	0.000877629	13.8277874	0.955148578	0	34.91494751	10.00435257	-0.157521322	-17.173	67.67517	BIOICE	2077	RP sledge	Sledge	m2
88	BIOICE_2081	944	0.019933205	0.004863946	0.007281227	300.0799561	0.000886138	13.52071857	0.935808539	0	34.91629791	9.403420448	-0.106421091	-17.384167	67.37167	BIOICE	2081	RP sledge	Sledge	m2
89	BIOICE_2086	828	0.020420648	0.005311663	0.012762448	300.0388489	0.000839611	13.21430588	0.914834023	0	34.92505264	8.943007469	-0.01048562	-17.416333	67.26533	BIOICE	2086	detritus sledge	Sledge	m2
90	BIOICE_2087	863	0.020424765	0.00531292	0.015390618	300.0428162	0.000838802	13.21076488	0.914602697	0	34.92573166	8.941049576	-0.008401299	-17.446333	67.25683	BIOICE	2087	RP sledge	Sledge	m2
91	BIOICE_2088	680	0.043799356	0.015042647	0.024141416	298.9138794	0.001013529	11.8653965	0.839723825	0	34.90832138	7.365017891	0.860973656	-17.856833	67.23867	BIOICE	2088	RP sledge	Sledge	m2
92	BIOICE_2089	680	0.043799356	0.015042647	0.024141416	298.9138794	0.001013529	11.8653965	0.839723825	0	34.90832138	7.365017891	0.860973656	-17.839	67.218	BIOICE	2089	detritus sledge	Sledge	m2
93	BIOICE_2090	723	0.061974116	0.021526592	0.030774526	299.0475769	0.001062091	11.62886238	0.828880787	0	34.90842819	7.161464214	1.214109778	-17.815667	67.22233	BIOICE	2090	RP sledge	Sledge	m2
94	BIOICE_2091	723	0.061974116	0.021526592	0.030774526	299.0475769	0.001062091	11.62886238	0.828880787	0	34.90842819	7.161464214	1.214109778	-17.774	67.18967	BIOICE	2091	RP sledge	Sledge	m2
95	BIOICE_2093	723	0.061974116	0.021526592	0.030774526	299.0475769	0.001062091	11.62886238	0.828880787	0	34.90842819	7.161464214	1.214109778	-17.755	67.1975	BIOICE	2093	detritus sledge	Sledge	m2
96	BIOICE_2094	305	0.152143717	0.052436661	0.055221502	301.6496887	0.001139372	10.97165585	0.802081347	2.53e-08	34.88693619	6.942905903	2.320084095	-17.569667	67.03383	BIOICE	2094	detritus sledge	Sledge	m2
97	BIOICE_2096	305	0.152143717	0.052436661	0.055221502	301.6496887	0.001139372	10.97165585	0.802081347	2.53e-08	34.88693619	6.942905903	2.320084095	-17.577667	67.01833	BIOICE	2096	RP sledge	Sledge	m2
98	BIOICE_2097	240	0.848883152	0.280534446	0.102737211	326.7324524	0.00108091	9.27449894	0.719055593	0.000281189	34.89752579	6.489460945	5.336217403	-18.240333	66.61533	BIOICE	2097	RP sledge	Sledge	m2
99	BIOICE_2099	240	0.848883152	0.280534446	0.102737211	326.7324524	0.00108091	9.27449894	0.719055593	0.000281189	34.89752579	6.489460945	5.336217403	-18.241833	66.6155	BIOICE	2099	detritus sledge	Sledge	m2
100	BIOICE_2100	1188	0.019818913	0.004701101	0.00821701	300.0584717	0.000894517	13.703475	0.946377873	0	34.93045044	10.31131935	-0.063946806	-19.421	68.001	BIOICE	2100	RP sledge	Sledge	m2
101	BIOICE_2103	991	0.020207217	0.005090906	0.000815448	300.2011108	0.000836743	13.30103588	0.918477595	0	34.91852188	9.341287613	0.033737425	-19.547833	67.834	BIOICE	2103	detritus sledge	Sledge	m2
102	BIOICE_2107	991	0.020207217	0.005090906	0.000815448	300.2011108	0.000836743	13.30103588	0.918477595	0	34.91852188	9.341287613	0.033737425	-19.554833	67.83567	BIOICE	2107	RP sledge	Sledge	m2
103	BIOICE_2108	905	0.021019399	0.005677315	0.006418251	300.1936951	0.000792382	12.95458126	0.896396577	0	34.94808578	8.736102104	0.12682578	-19.483667	67.75867	BIOICE	2108	RP sledge	Sledge	m2
104	BIOICE_2110	905	0.021019399	0.005677315	0.006418251	300.1936951	0.000792382	12.95458126	0.896396577	0	34.94808578	8.736102104	0.12682578	-19.491833	67.76183	BIOICE	2110	detritus sledge	Sledge	m2
105	BIOICE_2111	724	0.035955433	0.012168625	0.001869015	299.0212097	0.001022701	11.82859516	0.840341091	0	34.91187668	7.440184593	0.710360348	-19.498333	67.71517	BIOICE	2111	detritus sledge	Sledge	m2
106	BIOICE_2113	724	0.035955433	0.012168625	0.001869015	299.0212097	0.001022701	11.82859516	0.840341091	0	34.91187668	7.440184593	0.710360348	-19.47	67.72417	BIOICE	2113	RP sledge	Sledge	m2
107	BIOICE_2114	724	0.035955433	0.012168625	0.001869015	299.0212097	0.001022701	11.82859516	0.840341091	0	34.91187668	7.440184593	0.710360348	-19.460167	67.69617	BIOICE	2114	RP sledge	Sledge	m2
108	BIOICE_2116	724	0.035955433	0.012168625	0.001869015	299.0212097	0.001022701	11.82859516	0.840341091	0	34.91187668	7.440184593	0.710360348	-19.437167	67.7	BIOICE	2116	detritus sledge	Sledge	m2
109	BIOICE_2117	411	0.061579354	0.021471739	0.015755957	299.1985779	0.001100427	11.39828014	0.820827663	1.81e-12	34.88877487	7.039660454	1.423594713	-19.529833	67.472	BIOICE	2117	detritus sledge	Sledge	m2
110	BIOICE_2118	411	0.061579354	0.021471739	0.015755957	299.1985779	0.001100427	11.39828014	0.820827663	1.81e-12	34.88877487	7.039660454	1.423594713	-19.545	67.48717	BIOICE	2118	RP sledge	Sledge	m2
111	BIOICE_2119	295	0.143286288	0.049817249	0.047618829	301.2541199	0.001131763	10.92627335	0.800226569	2.62e-08	34.88658524	6.915093422	2.537890673	-19.873167	67.118	BIOICE	2119	RP sledge	Sledge	m2
112	BIOICE_2122	422	0.071873628	0.025063008	0.024103632	299.2129822	0.001166918	11.35183811	0.821205974	0	34.88768768	7.039996147	1.645270109	-19.560333	67.17817	BIOICE	2122	detritus sledge	Sledge	m2
113	BIOICE_2124	422	0.071873628	0.025063008	0.024103632	299.2129822	0.001166918	11.35183811	0.821205974	0	34.88768768	7.039996147	1.645270109	-19.564167	67.18367	BIOICE	2124	RP sledge	Sledge	m2
114	BIOICE_2126	433	0.26785472	0.092025213	0.071638279	305.7844238	0.001093908	10.34019947	0.773586869	3.07e-06	34.90114212	6.886772156	3.361976862	-18.830333	66.99183	BIOICE	2126	detritus sledge	Sledge	m2
115	BIOICE_2128	433	0.26785472	0.092025213	0.071638279	305.7844238	0.001093908	10.34019947	0.773586869	3.07e-06	34.90114212	6.886772156	3.361976862	-18.832833	66.98367	BIOICE	2128	RP sledge	Sledge	m2
116	BIOICE_2129	678	0.024994083	0.007748808	0.014010885	299.388855	0.000843292	12.45961571	0.870612979	0	34.93686676	8.053049088	0.312104255	-18.695833	66.76467	BIOICE	2129	detritus sledge	Sledge	m2
117	BIOICE_2131	678	0.024994083	0.007748808	0.014010885	299.388855	0.000843292	12.45961571	0.870612979	0	34.93686676	8.053049088	0.312104255	-18.698167	66.75967	BIOICE	2131	RP sledge	Sledge	m2
118	BIOICE_2132	545	0.093134664	0.032390583	0.040839516	299.401062	0.00126158	11.28830719	0.822156131	0	34.88833237	7.116430759	1.924082398	-18.921667	66.74417	BIOICE	2132	RP sledge	Sledge	m2
119	BIOICE_2134	679	0.031277459	0.010333877	0.016019007	299.0544128	0.000963559	12.16208172	0.855957031	0	34.93783951	7.771411896	0.634395182	-18.9155	66.741	BIOICE	2134	detritus sledge	Sledge	m2
120	BIOICE_2135	545	0.093134664	0.032390583	0.040839516	299.401062	0.00126158	11.28830719	0.822156131	0	34.88833237	7.116430759	1.924082398	-18.955333	66.7395	BIOICE	2135	detritus sledge	Sledge	m2
121	BIOICE_2136	545	0.093134664	0.032390583	0.040839516	299.401062	0.00126158	11.28830719	0.822156131	0	34.88833237	7.116430759	1.924082398	-18.953333	66.726	BIOICE	2136	RP sledge	Sledge	m2
122	BIOICE_2137	344	0.16952309	0.058672279	0.048896339	301.7761536	0.001216715	10.8532896	0.799670815	2.5e-08	34.8881073	6.990457058	2.707595587	-19.324833	66.7185	BIOICE	2137	RP sledge	Sledge	m2
123	BIOICE_2140	256	0.262225896	0.090389356	0.064681768	304.9620361	0.001117594	10.39258385	0.777119696	2.36e-06	34.90865326	6.885298252	3.411236286	-19.578333	66.71867	BIOICE	2140	detritus sledge	Sledge	m2
124	BIOICE_2142	256	0.262225896	0.090389356	0.064681768	304.9620361	0.001117594	10.39258385	0.777119696	2.36e-06	34.90865326	6.885298252	3.411236286	-19.579667	66.71367	BIOICE	2142	RP sledge	Sledge	m2
125	BIOICE_2143	404	0.062202428	0.021733915	0.030806141	299.2145081	0.001104588	11.37093353	0.819410324	1.09e-12	34.88611984	7.014047623	1.579048991	-20.156833	66.85517	BIOICE	2143	RP sledge	Sledge	m2
126	BIOICE_2145	404	0.062202428	0.021733915	0.030806141	299.2145081	0.001104588	11.37093353	0.819410324	1.09e-12	34.88611984	7.014047623	1.579048991	-20.156167	66.85483	BIOICE	2145	detritus sledge	Sledge	m2
127	BIOICE_2146	404	0.062202428	0.021733915	0.030806141	299.2145081	0.001104588	11.37093353	0.819410324	1.09e-12	34.88611984	7.014047623	1.579048991	-20.163833	66.85183	BIOICE	2146	RP sledge	Sledge	m2
128	BIOICE_2147	320	0.44868955	0.152434483	0.0706672	310.7101746	0.001107755	9.857361794	0.75144738	3e-05	34.95098114	6.750311852	4.55737257	-20.102833	66.74517	BIOICE	2147	detritus sledge	Sledge	m2
129	BIOICE_2149	320	0.44868955	0.152434483	0.0706672	310.7101746	0.001107755	9.857361794	0.75144738	3e-05	34.95098114	6.750311852	4.55737257	-20.086	66.74883	BIOICE	2149	RP sledge	Sledge	m2
130	BIOICE_2150	297	0.440036893	0.149506345	0.072489411	310.5925293	0.00110642	9.869382858	0.751918733	2.98e-05	34.94644165	6.751580715	4.497218609	-20.0415	66.69917	BIOICE	2150	RP sledge	Sledge	m2
131	BIOICE_2152	297	0.440036893	0.149506345	0.072489411	310.5925293	0.00110642	9.869382858	0.751918733	2.98e-05	34.94644165	6.751580715	4.497218609	-20.049667	66.698	BIOICE	2152	detritus sledge	Sledge	m2
132	BIOICE_2154	107	0.902810872	0.300727814	0.07517197	324.6883545	0.001110811	9.299352646	0.718643665	0.000455158	34.91904449	6.521608353	6.017784595	-20.0305	66.567	BIOICE	2154	detritus sledge	Sledge	m2
133	BIOICE_2156	107	0.902810872	0.300727814	0.07517197	324.6883545	0.001110811	9.299352646	0.718643665	0.000455158	34.91904449	6.521608353	6.017784595	-20.011833	66.56583	BIOICE	2156	RP sledge	Sledge	m2
134	BIOICE_2161	150	0.652010262	0.218819872	0.072846673	316.666687	0.00117983	9.550631523	0.745671093	0.000118168	34.98182678	6.698433876	5.412274837	-20.1055	66.2875	BIOICE	2161	detritus sledge	Sledge	m2
135	BIOICE_2164	302	0.183484018	0.063476354	0.049301907	302.0842896	0.001231366	10.80556107	0.797638237	2.53e-08	34.89108276	6.983887672	2.871561527	-19.598	66.44583	BIOICE	2164	RP sledge	Sledge	m2
136	BIOICE_2167	230	0.347753525	0.119051211	0.073614016	307.4837646	0.001162394	10.11776829	0.767282546	6.33e-06	34.93944931	6.894888878	4.010422707	-19.5905	66.32867	BIOICE	2167	RP sledge	Sledge	m2
137	BIOICE_2170	158	0.91524899	0.30148834	0.088372037	326.2547607	0.001093679	9.274693489	0.715898752	0.000326764	34.92156982	6.463489056	5.530376434	-19.2	66.3085	BIOICE	2170	RP sledge	Sledge	m2
138	BIOICE_2172	458	0.099180833	0.034458738	0.04510716	299.4881287	0.001274427	11.2759819	0.822099149	0	34.8886261	7.131873608	1.982256174	-18.812833	66.42883	BIOICE	2172	RP sledge	Sledge	m2
139	BIOICE_2175	243	0.31348598	0.107010894	0.080207624	307.3274841	0.001133522	10.2007246	0.7694543	5.06e-06	34.90185547	6.923190594	3.722051859	-18.537667	66.50467	BIOICE	2175	detritus sledge	Sledge	m2
140	BIOICE_2177	243	0.31348598	0.107010894	0.080207624	307.3274841	0.001133522	10.2007246	0.7694543	5.06e-06	34.90185547	6.923190594	3.722051859	-18.532	66.50833	BIOICE	2177	RP sledge	Sledge	m2
141	BIOICE_2178	124	0.891530812	0.293049783	0.105245225	325.9638672	0.001109504	9.266813278	0.71927166	0.000301185	34.91606903	6.511426926	5.542072773	-18.304167	66.3655	BIOICE	2178	RP sledge	Sledge	m2
142	BIOICE_2180	124	0.891530812	0.293049783	0.105245225	325.9638672	0.001109504	9.266813278	0.71927166	0.000301185	34.91606903	6.511426926	5.542072773	-18.292167	66.3605	BIOICE	2180	detritus sledge	Sledge	m2
143	BIOICE_2201	90	3.341111898	1.0829494	0.048139241	303.3261414	0.001195602	9.621519089	0.691249132	0.005170851	35.31331253	5.720432281	10.10420418	-22.815	64.36667	BIOICE	2201	RP sledge	Sledge	m2
144	BIOICE_2207	103	2.166935682	0.742421567	0.045221865	295.0532227	0.000991707	10.26545143	0.732109189	0.003252729	35.28712463	5.857759476	9.069663048	-22.993333	64.061	BIOICE	2207	RP sledge	Sledge	m2
145	BIOICE_2210	139	1.421320558	0.496278375	0.033100363	288.7694397	0.001036201	10.74197865	0.767240226	0.000751822	35.27143478	6.633906841	8.147561073	-23.568333	63.98667	BIOICE	2210	RP sledge	Sledge	m2
146	BIOICE_2212	305	1.232732058	0.432113975	0.035421513	289.2224731	0.001144037	10.82199097	0.776308179	0.000325185	35.23738098	7.001998901	7.876927853	-23.974333	64.1505	BIOICE	2212	detritus sledge	Sledge	m2
147	BIOICE_2213	305	1.232732058	0.432113975	0.035421513	289.2224731	0.001144037	10.82199097	0.776308179	0.000325185	35.23738098	7.001998901	7.876927853	-23.971333	64.155	BIOICE	2213	RP sledge	Sledge	m2
148	BIOICE_2215	237	1.051229954	0.366755068	0.030730221	288.941925	0.001089909	10.8865242	0.77092725	0.000233767	35.21701813	6.692837238	7.707080364	-24.434167	64.26133	BIOICE	2215	RP sledge	Sledge	m2
149	BIOICE_2219	724	0.035955433	0.012168625	0.001869015	299.0212097	0.001022701	11.82859516	0.840341091	0	34.91187668	7.440184593	0.710360348	-19.47	67.72417	BIOICE	2219	RP sledge	Sledge	m2
150	BIOICE_2221	265	0.760704994	0.256129175	0.020492123	279.8138123	0.001016966	11.02612877	0.768624127	9.47e-05	35.200634	6.572061062	7.843625546	-25.273167	63.91683	BIOICE	2221	RP sledge	Sledge	m2
151	BIOICE_2226	265	0.760704994	0.256129175	0.020492123	279.8138123	0.001016966	11.02612877	0.768624127	9.47e-05	35.200634	6.572061062	7.843625546	-25.273167	63.91683	BIOICE	2226	RP sledge	Sledge	m2
152	BIOICE_2229	374	0.953221917	0.324003458	0.025259912	281.8495178	0.000981376	10.94374847	0.765074015	0.000218374	35.22900009	6.577887058	7.987716198	-24.364167	63.81	BIOICE	2229	RP sledge	Sledge	m2
153	BIOICE_2233	286	1.016011	0.343233228	0.024930855	281.2681274	0.000888405	10.9018774	0.758627176	0.000312535	35.23377609	6.345080853	8.098182678	-24.413	63.712	BIOICE	2233	RP sledge	Sledge	m2
154	BIOICE_2236	390	0.689809024	0.227017835	0.028114866	273.830719	0.000897094	11.11208153	0.767524421	6.05e-05	35.25872421	6.454097748	8.140006065	-24.679833	63.45033	BIOICE	2236	detritus sledge	Sledge	m2
155	BIOICE_2237	390	0.689809024	0.227017835	0.028114866	273.830719	0.000897094	11.11208153	0.767524421	6.05e-05	35.25872421	6.454097748	8.140006065	-24.679167	63.45167	BIOICE	2237	RP sledge	Sledge	m2
156	BIOICE_2255	1005	0.049296796	0.016219653	0.09685903	251.5866699	0.000772536	14.42099857	0.962155521	0	35.08864975	8.962665558	5.512413025	-26.058333	63.25817	BIOICE	2255	RP sledge	Sledge	m2
157	BIOICE_2257	1249	0.036410701	0.011868681	0.0732195	256.2067871	0.000763813	14.67384529	0.983261526	0	35.0117569	9.463440895	4.79062748	-26.485667	63.2435	BIOICE	2257	RP sledge	Sledge	m2
158	BIOICE_2265	742	0.296196342	0.095945187	0.062763296	257.8297424	0.000708998	12.67694855	0.850598574	0	35.20750427	7.312242508	7.707233429	-25.261	63.15083	BIOICE	2265	RP sledge	Sledge	m2
159	BIOICE_2268	650	0.461161107	0.149078459	0.060704816	265.8909302	0.000835394	11.55289078	0.788434744	0	35.23540878	6.595442772	8.1033535	-25.195	63.1445	BIOICE	2268	RP sledge	Sledge	m2
160	BIOICE_2273	372	0.514076293	0.16574648	0.044808369	266.900238	0.000790667	11.31885242	0.774031758	2.8e-06	35.24820709	6.358569145	8.219920158	-24.983333	63.13967	BIOICE	2273	RP sledge	Sledge	m2
161	BIOICE_2282	468	0.505717576	0.164647505	0.051045824	264.8505554	0.000702484	11.33601856	0.772768974	1.01e-06	35.27073288	6.264594555	8.364029884	-23.926833	63.13767	BIOICE	2282	RP sledge	Sledge	m2
162	BIOICE_2285	382	0.512663007	0.167922065	0.047277853	264.7288208	0.000703158	11.36015606	0.774023712	4.38e-07	35.27109146	6.283463001	8.3823452	-23.415833	63.341	BIOICE	2285	RP sledge	Sledge	m2
163	BIOICE_2288	1491	0.042019702	0.013567156	0.044366319	258.5253906	0.000761157	14.78265762	0.990958691	0	34.99648666	9.781740189	4.589970112	-22.677333	62.38717	BIOICE	2288	detritus sledge	Sledge	m2
164	BIOICE_2299	805	0.400154471	0.131532326	0.055035081	259.9446106	0.000664989	12.02747631	0.811280787	0	35.25299835	6.761250973	8.217615128	-22.660167	63.00167	BIOICE	2299	RP sledge	Sledge	m2
165	BIOICE_2303	831	0.254724801	0.084513143	0.061278194	252.8286896	0.000698539	12.79639149	0.856673419	0	35.242939	7.357563972	7.885001183	-22.687	63.06467	BIOICE	2303	RP sledge	Sledge	m2
166	BIOICE_2308	267	0.684758186	0.224334508	0.041754656	268.980011	0.000715094	10.82837677	0.74715507	9.13e-05	35.29229355	6.040472031	8.545467377	-22.7895	63.25033	BIOICE	2308	RP sledge	Sledge	m2
167	BIOICE_2311	220	0.85338068	0.284957349	0.028734284	273.9554138	0.000812924	10.74304676	0.749709487	0.000181469	35.29340363	6.226224899	8.502635002	-22.699333	63.578	BIOICE	2311	RP sledge	Sledge	m2
168	BIOICE_2314	174	2.647697449	0.85124737	0.039355937	292.5731201	0.000873497	9.905157089	0.688695073	0.004334756	35.33255005	5.418364048	10.19937229	-23.058333	63.70267	BIOICE	2314	detritus sledge	Sledge	m2
169	BIOICE_2317	1193	0.01971405	0.00462018	0.020177172	300.0176392	0.000760845	14.00986958	0.967574418	0	34.91210556	9.958367348	-0.309419692	-9.05	64.11667	BIOICE	2317	RP sledge	Sledge	m2
170	BIOICE_2318	822	0.020117821	0.005068732	0.018611018	299.4903259	0.000822501	13.59842491	0.941429198	0	34.91439819	8.742405891	-0.060124215	-9.616667	64.03333	BIOICE	2318	detritus sledge	Sledge	m2
171	BIOICE_2319	822	0.020117821	0.005068732	0.018611018	299.4903259	0.000822501	13.59842491	0.941429198	0	34.91439819	8.742405891	-0.060124215	-9.616667	64.01667	BIOICE	2319	RP sledge	Sledge	m2
172	BIOICE_2321	682	0.022613835	0.006446098	0.019542694	298.4222107	0.000902631	13.15194988	0.917258084	0	34.95191956	8.167372704	0.443992406	-10	63.93333	BIOICE	2321	detritus sledge	Sledge	m2
173	BIOICE_2322	664	0.022585062	0.006432119	0.019541161	298.4377747	0.000900921	13.15381718	0.917283118	0	34.95192337	8.171860695	0.44143191	-10.066667	63.91667	BIOICE	2322	Agassiz trawl	Agassiz trawl	m2
174	BIOICE_2323	664	0.022585062	0.006432119	0.019541161	298.4377747	0.000900921	13.15381718	0.917283118	0	34.95192337	8.171860695	0.44143191	-10.083333	63.91667	BIOICE	2323	RP sledge	Sledge	m2
175	BIOICE_2324	578	0.026750321	0.008209374	0.020873334	297.6260376	0.000947148	12.91307735	0.904017448	0	34.98469162	7.968927383	0.87018168	-10.183333	63.75	BIOICE	2324	detritus sledge	Sledge	m2
176	BIOICE_2325	578	0.026750321	0.008209374	0.020873334	297.6260376	0.000947148	12.91307735	0.904017448	0	34.98469162	7.968927383	0.87018168	-10.183333	63.75	BIOICE	2325	RP sledge	Sledge	m2
177	BIOICE_2327	435	0.126400724	0.042908091	0.049328033	278.01297	0.00116469	12.10503483	0.848490059	0	35.12759781	7.877243519	5.512599945	-10.85	63.35	BIOICE	2327	detritus sledge	Sledge	m2
178	BIOICE_2328	429	0.14301461	0.048334692	0.051144689	274.4512939	0.001121261	12.11923599	0.845531344	0	35.14131546	7.816302299	5.781727791	-10.95	63.33333	BIOICE	2328	RP sledge	Sledge	m2
179	BIOICE_2330	464	0.206996992	0.068248816	0.038393147	261.1443481	0.000883142	12.20191956	0.83191222	0	35.17818069	7.398033619	7.069673538	-11.333333	63.08333	BIOICE	2330	RP sledge	Sledge	m2
180	BIOICE_2332	546	0.210538104	0.069334686	0.062878072	258.0046997	0.00083828	12.28888321	0.834649503	0	35.20783997	7.252351284	7.205005646	-12.233333	62.91667	BIOICE	2332	RP sledge	Sledge	m2
181	BIOICE_2334	853	0.079064749	0.025697278	0.195080146	255.9101105	0.000768804	14.08336926	0.945534468	0	35.21066284	8.835395813	5.811924458	-12.716667	62.71667	BIOICE	2334	RP sledge	Sledge	m2
182	BIOICE_2337	1103	0.043575253	0.014103758	0.130532041	256.1816406	0.000757379	14.82558727	0.990520716	0	35.07347488	9.467502594	5.057980061	-12.916667	62.45	BIOICE	2337	RP sledge	Sledge	m2
183	BIOICE_2340	1287	0.032783538	0.010568748	0.042351276	256.7005005	0.000742633	15.24458313	1.015741348	0	35.02856445	9.91101265	4.704704285	-13.333333	62.13333	BIOICE	2340	RP sledge	Sledge	m2
184	BIOICE_2342	898	0.061290726	0.019892106	0.245717242	255.4551392	0.000761404	14.43943882	0.966495693	0	35.2186203	9.142388344	5.622002602	-13.266667	62.85	BIOICE	2342	detritus sledge	Sledge	m2
185	BIOICE_2345	515	0.194532663	0.064532608	0.105423823	258.2418518	0.000866805	12.39940834	0.843591511	0	35.19026184	7.181631088	6.814518452	-12.616667	63.38333	BIOICE	2345	detritus sledge	Sledge	m2
186	BIOICE_2346	515	0.194532663	0.064532608	0.105423823	258.2418518	0.000866805	12.39940834	0.843591511	0	35.19026184	7.181631088	6.814518452	-12.633333	63.38333	BIOICE	2346	RP sledge	Sledge	m2
187	BIOICE_2348	408	0.216197386	0.073046193	0.064725861	266.6071167	0.001012258	12.13146591	0.838291526	0	35.14633942	7.034274578	6.470770359	-12.25	63.6	BIOICE	2348	detritus sledge	Sledge	m2
188	BIOICE_2349	419	0.199658051	0.06709215	0.069921076	263.2951965	0.00098586	12.26955986	0.842678607	0	35.14677429	7.291014194	6.487681866	-12.283333	63.61667	BIOICE	2349	RP sledge	Sledge	m2
189	BIOICE_2352	375	0.224074185	0.076102734	0.062639348	272.4994202	0.001049119	12.07761478	0.836655736	0	35.13290024	7.067772388	6.367666245	-11.816667	63.78333	BIOICE	2352	RP sledge	Sledge	m2
190	BIOICE_2355	376	0.205337763	0.069808125	0.057149734	276.4849243	0.001079396	12.05695152	0.836329937	0	35.11809921	7.169530869	6.260394096	-11.583333	63.9	BIOICE	2355	detritus sledge	Sledge	m2
191	BIOICE_2356	378	0.263974816	0.089609385	0.071637265	275.964386	0.001000178	12.0104208	0.83222276	4.2e-13	35.11050415	6.962336063	6.5434165	-11.616667	63.91667	BIOICE	2356	RP sledge	Sledge	m2
192	BIOICE_2357	359	0.221019626	0.075335667	0.073422626	284.0401611	0.0010123	11.90612221	0.82902348	5.69e-11	35.07682037	7.059672356	6.182897568	-11.416667	64.16667	BIOICE	2357	detritus sledge	Sledge	m2
193	BIOICE_2358	352	0.225962386	0.076965645	0.071517594	283.2814636	0.0010114	11.91311932	0.82929492	4.33e-11	35.07185745	7.093807697	6.247120857	-11.366667	64.16667	BIOICE	2358	RP sledge	Sledge	m2
194	BIOICE_2359	405	0.105168067	0.036251724	0.046516623	293.8321228	0.001047825	11.83932495	0.838022292	0	34.98865509	7.665596485	4.688070774	-10.833333	64.28333	BIOICE	2359	detritus sledge	Sledge	m2
195	BIOICE_2360	405	0.105168067	0.036251724	0.046516623	293.8321228	0.001047825	11.83932495	0.838022292	0	34.98865509	7.665596485	4.688070774	-10.816667	64.28333	BIOICE	2360	RP sledge	Sledge	m2
196	BIOICE_2362	505	0.042778857	0.014458918	0.033732604	296.9552612	0.001021106	12.32000065	0.872181475	0	34.94891357	8.199982643	2.241816282	-10.433333	64.48333	BIOICE	2362	RP sledge	Sledge	m2
197	BIOICE_2363	505	0.042778857	0.014458918	0.033732604	296.9552612	0.001021106	12.32000065	0.872181475	0	34.94891357	8.199982643	2.241816282	-10.433333	64.48333	BIOICE	2363	Agassiz trawl	Agassiz trawl	m2
198	BIOICE_2364	606	0.024512656	0.007335187	0.020621315	298.2010803	0.000888121	12.95265579	0.902926683	0	34.94954681	8.194207191	0.676992178	-10.05	64.58333	BIOICE	2364	RP sledge	Sledge	m2
199	BIOICE_2366	733	0.021700658	0.006043979	0.01920866	298.799469	0.000851798	13.19630337	0.916578293	0	34.95058823	8.58211422	0.309971303	-9.783333	64.65	BIOICE	2366	detritus sledge	Sledge	m2
200	BIOICE_2367	956	0.021633374	0.006011709	0.019556053	298.8227539	0.000845887	13.20227623	0.916681707	0	34.95046616	8.594046593	0.297255337	-9.716667	64.63333	BIOICE	2367	RP sledge	Sledge	m2
201	BIOICE_2368	1093	0.021647286	0.006021179	0.019913463	298.820282	0.000842967	13.19850445	0.916386843	0	34.95051193	8.6198349	0.299009919	-9.633333	64.65	BIOICE	2368	Triangle dredge	Dredge	m2
202	BIOICE_2373	255	0.321086526	0.112904184	0.054811578	300.9709473	0.001243262	10.59074402	0.798716247	9.08e-06	34.90405655	6.526835442	4.449867725	-12	65.01667	BIOICE	2373	Triangle dredge	Dredge	m2
203	BIOICE_2374	236	0.36264357	0.126644418	0.067790367	299.8202209	0.001162701	10.70092201	0.797843635	1.27e-05	34.95176697	6.495203018	4.980745792	-11.8	64.93333	BIOICE	2374	Triangle dredge	Dredge	m2
204	BIOICE_2376	380	0.135253862	0.046826888	0.081907235	294.69104	0.000996083	11.68211651	0.821677089	7.09e-10	35.00561142	7.062776089	4.776798725	-11.616667	64.85	BIOICE	2376	Triangle dredge	Dredge	m2
205	BIOICE_2379	477	0.48461774	0.162966073	0.124798954	273.3345032	0.000859708	11.58256721	0.804564238	5.71e-06	35.14716721	6.298969746	7.532335281	-12.483333	64.31667	BIOICE	2379	Triangle dredge	Dredge	m2
206	BIOICE_2380	477	0.48461774	0.162966073	0.124798954	273.3345032	0.000859708	11.58256721	0.804564238	5.71e-06	35.14716721	6.298969746	7.532335281	-12.45	64.33333	BIOICE	2380	Triangle dredge	Dredge	m2
207	BIOICE_2381	395	0.180043533	0.061249509	0.046467785	275.830658	0.001131533	12.07893562	0.840058804	0	35.1097641	7.44060564	6.081965923	-11.5	63.71667	BIOICE	2381	detritus sledge	Sledge	m2
208	BIOICE_2382	308	0.251206458	0.085518137	0.03941023	272.7705078	0.000987548	11.92738724	0.829208016	1.91e-11	35.14337158	7.005937099	6.500660419	-11.233333	63.58333	BIOICE	2382	detritus sledge	Sledge	m2
209	BIOICE_2393	311	0.558501661	0.182357058	0.053013094	264.7098083	0.000647804	11.11921787	0.75894618	1.79e-05	35.26169586	6.078864098	8.522170067	-22.202	63.25083	BIOICE	2393	RP sledge	Sledge	m2
210	BIOICE_2398	741	0.507350147	0.166185707	0.05446038	263.0685425	0.000649826	11.40257168	0.77508539	1.09e-07	35.25918961	6.305731773	8.45628643	-21.886667	63.165	BIOICE	2398	RP sledge	Sledge	m2
211	BIOICE_2401	786	0.175146282	0.058475673	0.067436263	248.6559906	0.000719451	13.23564148	0.882724345	0	35.24374008	7.708636761	7.691662312	-22.898333	63.12333	BIOICE	2401	RP sledge	Sledge	m2
212	BIOICE_2403	944	0.06935402	0.022684218	0.078493156	252.4996338	0.000762261	14.29619122	0.953220308	0	35.17150497	8.843493462	5.872151375	-21.826667	63.04833	BIOICE	2403	RP sledge	Sledge	m2
213	BIOICE_2404	892	0.078380749	0.025765376	0.079703376	249.3701782	0.000758398	14.20466709	0.945088983	0	35.17145538	8.653140068	6.52097702	-21.846667	63.03833	BIOICE	2404	detritus sledge	Sledge	m2
214	BIOICE_2406	1044	0.064200908	0.020924153	0.076708011	254.6857758	0.000765677	14.34048557	0.957991958	0	35.10733032	8.95606041	5.567437172	-21.783333	62.98667	BIOICE	2406	RP sledge	Sledge	m2
215	BIOICE_2407	1044	0.064200908	0.020924153	0.076708011	254.6857758	0.000765677	14.34048557	0.957991958	0	35.10733032	8.95606041	5.567437172	-21.821667	62.97667	BIOICE	2407	detritus sledge	Sledge	m2
216	BIOICE_2409	1044	0.064200908	0.020924153	0.076708011	254.6857758	0.000765677	14.34048557	0.957991958	0	35.10733032	8.95606041	5.567437172	-21.783333	62.98667	BIOICE	2409	detritus sledge	Sledge	m2
217	BIOICE_2410	1134	0.05113655	0.016562747	0.074395224	257.6712341	0.000763467	14.54299736	0.973794341	0	35.06445313	9.340097427	4.885082245	-21.735	62.86	BIOICE	2410	RP sledge	Sledge	m2
218	BIOICE_2412	1253	0.047818728	0.015463665	0.055247139	258.1643982	0.00076273	14.63049412	0.980180681	0	35.00555038	9.536286354	4.775492191	-21.552833	62.74767	BIOICE	2412	detritus sledge	Sledge	m2
219	BIOICE_2414	838	0.163557321	0.054211859	0.077597961	247.5217438	0.000714521	13.30357456	0.886295378	0	35.23538208	7.827260494	7.781849861	-21.012667	63.005	BIOICE	2414	detritus sledge	Sledge	m2
220	BIOICE_2415	838	0.163557321	0.054211859	0.077597961	247.5217438	0.000714521	13.30357456	0.886295378	0	35.23538208	7.827260494	7.781849861	-21.009	63.003	BIOICE	2415	RP sledge	Sledge	m2
221	BIOICE_2417	665	0.611184716	0.198325083	0.061297324	264.8130798	0.000598389	10.9106493	0.745691478	5.5e-05	35.26625443	5.891182423	8.635357857	-21.196667	63.165	BIOICE	2417	detritus sledge	Sledge	m2
222	BIOICE_2418	665	0.611184716	0.198325083	0.061297324	264.8130798	0.000598389	10.9106493	0.745691478	5.5e-05	35.26625443	5.891182423	8.635357857	-21.201333	63.1655	BIOICE	2418	RP sledge	Sledge	m2
223	BIOICE_2420	838	0.163557321	0.054211859	0.077597961	247.5217438	0.000714521	13.30357456	0.886295378	0	35.23538208	7.827260494	7.781849861	-21.009	63.003	BIOICE	2420	detritus sledge	Sledge	m2
224	BIOICE_2423	798	0.875419319	0.282351673	0.057319939	268.4169006	0.000574668	10.40659809	0.718363106	0.000272212	35.26319122	5.644673347	8.83482933	-20.15	63.17333	BIOICE	2423	detritus sledge	Sledge	m2
225	BIOICE_2424	798	0.875419319	0.282351673	0.057319939	268.4169006	0.000574668	10.40659809	0.718363106	0.000272212	35.26319122	5.644673347	8.83482933	-20.159	63.17117	BIOICE	2424	RP sledge	Sledge	m2
226	BIOICE_2426	913	0.676095545	0.218519539	0.063209422	265.1967773	0.000573066	10.72623539	0.734666109	9.19e-05	35.26256943	5.756111622	8.735534668	-20.063333	63.17167	BIOICE	2426	detritus sledge	Sledge	m2
227	BIOICE_2427	1032	0.079960659	0.026274411	0.093130246	249.0211639	0.000752887	14.23769665	0.946691871	0	35.17813492	8.732083321	6.646178722	-20.0615	63.165	BIOICE	2427	RP sledge	Sledge	m2
228	BIOICE_2429	1186	0.070840448	0.023182807	0.086167708	251.9414825	0.00075777	14.33051872	0.954899967	0	35.13950729	8.900200844	6.032082558	-19.943333	63.11667	BIOICE	2429	detritus sledge	Sledge	m2
229	BIOICE_2430	1186	0.070840448	0.023182807	0.086167708	251.9414825	0.00075777	14.33051872	0.954899967	0	35.13950729	8.900200844	6.032082558	-19.953333	63.13167	BIOICE	2430	RP sledge	Sledge	m2
230	BIOICE_2431	1289	0.057447016	0.018664157	0.091484644	256.3916626	0.000755446	14.49230957	0.968777835	0	35.06538391	9.116756439	5.275184631	-19.8555	63.068	BIOICE	2431	detritus sledge	Sledge	m2
231	BIOICE_2434	1225	0.064835936	0.021133572	0.084085785	254.4263	0.000760231	14.39002895	0.960729003	0	35.1407547	8.988361359	5.68136549	-19.541667	63.23333	BIOICE	2434	detritus sledge	Sledge	m2
232	BIOICE_2435	1225	0.064835936	0.021133572	0.084085785	254.4263	0.000760231	14.39002895	0.960729003	0	35.1407547	8.988361359	5.68136549	-19.528333	63.23	BIOICE	2435	RP sledge	Sledge	m2
233	BIOICE_2438	103	7.308043003	1.669998407	0.034305602	293.8373108	0.00104035	9.979127884	0.686027169	0.040524691	35.23957443	5.475699425	12.1113615	-19.158333	63.37333	BIOICE	2438	RP sledge	Sledge	m2
234	BIOICE_2440	226	1.167576551	0.376973629	0.035663128	272.072998	0.000571139	10.19596195	0.706709027	0.000922065	35.26003265	5.590073109	9.120337486	-19.825833	63.33683	BIOICE	2440	detritus sledge	Sledge	m2
235	BIOICE_2441	226	1.167576551	0.376973629	0.035663128	272.072998	0.000571139	10.19596195	0.706709027	0.000922065	35.26003265	5.590073109	9.120337486	-19.826667	63.33617	BIOICE	2441	RP sledge	Sledge	m2
236	BIOICE_2451	139	1.385176539	0.458775431	0.014987001	276.9353638	0.000726777	10.29490757	0.73250699	0.001488952	35.26435471	6.139590263	9.047346115	-21.001833	63.3525	BIOICE	2451	RP sledge	Sledge	m2
237	BIOICE_2454	154	1.299257159	0.431553036	0.034840293	276.4981995	0.000734403	10.36236763	0.733198941	0.001222612	35.26707458	6.096301079	8.909095764	-21.17	63.335	BIOICE	2454	RP sledge	Sledge	m2
238	BIOICE_2456	135	1.420711517	0.474136412	0.01678949	278.3967896	0.000772624	10.34691906	0.738878667	0.001588503	35.26977158	6.242613316	8.972287178	-21.343333	63.41667	BIOICE	2456	detritus sledge	Sledge	m2
239	BIOICE_2457	157	1.094502568	0.360678822	0.032454997	273.6025696	0.000740658	10.42368889	0.73547709	0.00061194	35.2729187	6.098752022	8.787660599	-21.338333	63.41333	BIOICE	2457	RP sledge	Sledge	m2
240	BIOICE_2459	149	1.207395554	0.401945323	0.019119401	276.3236084	0.000751156	10.44414616	0.736481726	0.000857409	35.27779007	6.091352463	8.7830019	-21.656667	63.49667	BIOICE	2459	detritus sledge	Sledge	m2
241	BIOICE_2460	149	1.207395554	0.401945323	0.019119401	276.3236084	0.000751156	10.44414616	0.736481726	0.000857409	35.27779007	6.091352463	8.7830019	-21.651667	63.49417	BIOICE	2460	RP sledge	Sledge	m2
242	BIOICE_2463	149	1.207395554	0.401945323	0.019119401	276.3236084	0.000751156	10.44414616	0.736481726	0.000857409	35.27779007	6.091352463	8.7830019	-21.664833	63.42333	BIOICE	2463	detritus sledge	Sledge	m2
243	BIOICE_2466	184	0.994152725	0.32515353	0.041035995	271.6366272	0.000697435	10.43619442	0.731952429	0.000454658	35.27540207	5.996035576	8.77043438	-21.236667	63.25667	BIOICE	2466	RP sledge	Sledge	m2
244	BIOICE_2469	810	0.320551276	0.105742596	0.064541109	255.3099518	0.000674839	12.38107586	0.831964076	0	35.2530365	7.020471573	8.128383636	-21.526667	63.165	BIOICE	2469	RP sledge	Sledge	m2
245	BIOICE_2472	802	0.320838094	0.105732508	0.065239809	255.4160767	0.000673141	12.38907433	0.832337081	0	35.25288773	7.029881477	8.136118889	-21.626667	63.11167	BIOICE	2472	RP sledge	Sledge	m2
246	BIOICE_2474	802	0.320838094	0.105732508	0.065239809	255.4160767	0.000673141	12.38907433	0.832337081	0	35.25288773	7.029881477	8.136118889	-21.626667	63.11167	BIOICE	2474	detritus sledge	Sledge	m2
247	BIOICE_2475	974	0.069615595	0.022767961	0.082591288	252.5207062	0.000761773	14.29706192	0.953296602	0	35.17161942	8.8505373	5.870394707	-21.581667	63.07	BIOICE	2475	RP sledge	Sledge	m2
248	BIOICE_2480	62	9.931762695	2.375459433	0.055391859	334.1508484	0.001570979	9.019046783	0.652068734	0.04561612	35.12715149	5.373784542	10.1586113	-23.921167	65.80567	BIOICE	2480	RP sledge	Sledge	m2
249	BIOICE_2490	137	1.062073827	0.359793425	0.149044976	302.4214783	0.001079784	10.08141899	0.751086831	0.000242624	35.03632736	6.733785152	7.069590569	-24.991333	66.07367	BIOICE	2490	detritus sledge	Sledge	m2
250	BIOICE_2491	137	1.062073827	0.359793425	0.149044976	302.4214783	0.001079784	10.08141899	0.751086831	0.000242624	35.03632736	6.733785152	7.069590569	-24.966833	66.08167	BIOICE	2491	RP sledge	Sledge	m2
251	BIOICE_2493	433	0.442966282	0.147670031	0.084158018	291.9972534	0.000880518	10.70391464	0.767797828	3.23e-06	35.12211227	6.566361904	5.260259151	-25.9365	66.16967	BIOICE	2493	detritus sledge	Sledge	m2
252	BIOICE_2497	556	0.212006181	0.070736483	0.027055547	294.9152222	0.00090151	11.38109016	0.810197175	0	35.10844421	7.344763756	2.84683156	-26.186	66.22917	BIOICE	2497	detritus sledge	Sledge	m2
253	BIOICE_2499	624	0.061989401	0.020012578	0.117044076	298.5163879	0.000886697	12.37430763	0.867968082	0	35.0189476	7.681853294	0.996325672	-26.511	66.30533	BIOICE	2499	detritus sledge	Sledge	m2
254	BIOICE_2501	675	0.085241944	0.028281979	0.058444716	298.6037598	0.000881113	12.07061005	0.850587666	0	34.97777557	7.199923038	1.214967489	-25.838667	66.42067	BIOICE	2501	detritus sledge	Sledge	m2
255	BIOICE_2502	464	0.41835624	0.139783919	0.08510834	293.6582031	0.000890818	10.70446968	0.769832432	1.69e-06	35.11231613	6.60618782	4.839563847	-25.8165	66.323	BIOICE	2502	detritus sledge	Sledge	m2
256	BIOICE_2507	181	0.877052426	0.296081096	0.13203387	300.3857117	0.00097204	10.13737011	0.745473385	0.000129636	35.04280853	6.561589241	6.649525166	-25.447833	66.2685	BIOICE	2507	Shipek grab	Grab	m2
257	BIOICE_2508	181	0.877052426	0.296081096	0.13203387	300.3857117	0.00097204	10.13737011	0.745473385	0.000129636	35.04280853	6.561589241	6.649525166	-25.441833	66.27533	BIOICE	2508	detritus sledge	Sledge	m2
258	BIOICE_2509	181	0.877052426	0.296081096	0.13203387	300.3857117	0.00097204	10.13737011	0.745473385	0.000129636	35.04280853	6.561589241	6.649525166	-25.426667	66.29183	BIOICE	2509	RP sledge	Sledge	m2
259	BIOICE_2512	367	0.561706185	0.189145952	0.107021444	300.1634521	0.000947765	10.35954762	0.759795487	1.3e-05	35.00484848	6.663690567	5.078519821	-25.300667	66.493	BIOICE	2512	RP sledge	Sledge	m2
260	BIOICE_2514	494	0.406152844	0.136280432	0.085472874	298.2642822	0.000902412	10.60162735	0.768454671	2.97e-06	35.01400757	6.622486115	4.232350349	-25.228	66.568	BIOICE	2514	detritus sledge	Sledge	m2
261	BIOICE_2516	764	0.033551723	0.01063943	0.058978893	299.2176208	0.000851976	12.33559608	0.864476442	0	34.96697998	7.706884384	0.459786385	-25.378167	66.61417	BIOICE	2516	detritus sledge	Sledge	m2
262	BIOICE_2518	820	0.024391348	0.007174335	0.020044902	299.374176	0.000853168	12.67939758	0.884111762	0	34.94600296	8.425391197	0.307617605	-25.559833	66.61567	BIOICE	2518	detritus sledge	Sledge	m2
263	BIOICE_2522	272	0.377338231	0.128208801	0.110205255	305.6952515	0.000931407	10.42440891	0.768102705	5.22e-06	34.97597885	6.715094566	3.824642897	-24.193333	66.90783	BIOICE	2522	detritus sledge	Sledge	m2
264	BIOICE_2524	276	0.351985961	0.120076209	0.104910962	305.8937378	0.00094304	10.43848896	0.770432293	4.86e-06	34.96477127	6.742689133	3.655563831	-23.9955	66.94833	BIOICE	2524	detritus sledge	Sledge	m2
265	BIOICE_2526	223	1.012332082	0.337947875	0.147933751	316.5489807	0.001016457	9.621353149	0.749969959	0.000339894	35.0067749	6.978765488	6.361162186	-23.976833	66.60567	BIOICE	2526	detritus sledge	Sledge	m2
266	BIOICE_2527	223	1.012332082	0.337947875	0.147933751	316.5489807	0.001016457	9.621353149	0.749969959	0.000339894	35.0067749	6.978765488	6.361162186	-23.960833	66.6155	BIOICE	2527	RP sledge	Sledge	m2
267	BIOICE_2531	205	0.666239262	0.222929686	0.15407303	314.7740173	0.000933835	9.841489792	0.74031359	7.36e-05	34.992939	6.63177681	5.247976303	-23.805667	66.42617	BIOICE	2531	RP sledge	Sledge	m2
268	BIOICE_2540	123	3.038380384	0.925060928	0.104355626	329.4990845	0.001126711	9.004174232	0.677904367	0.003133852	35.12805176	5.786876678	8.107060432	-23.290167	66.25033	BIOICE	2540	RP sledge	Sledge	m2
269	BIOICE_2545	38	9.874229431	2.213094234	0.087700881	344.7002258	0.001893797	8.70757103	0.642155111	0.044382948	35.07126617	6.92445755	9.382644653	-22.950167	66.07483	BIOICE	2545	RP sledge	Sledge	m2
270	BIOICE_2554	80	9.11826992	2.028825521	0.099992782	352.479187	0.001189078	8.611530304	0.652076244	0.038523529	35.03368759	5.781777382	8.486288071	-22.650667	66.268	BIOICE	2554	RP sledge	Sledge	m2
271	BIOICE_2555	33	9.146849632	2.055303097	0.10780672	349.9928894	0.001098697	8.669884682	0.65424341	0.03954687	35.06351089	5.486573219	8.466329575	-23.108167	66.36217	BIOICE	2555	Shipek grab	Grab	m2
272	BIOICE_2564	208	0.701859415	0.235203654	0.147338703	318.1751099	0.000966492	9.739841461	0.744210064	0.000119341	34.97599792	6.771164894	5.144123077	-23.214	66.75033	BIOICE	2564	detritus sledge	Sledge	m2
273	BIOICE_2566	246	0.386046708	0.131686971	0.121267192	304.4706726	0.000972352	10.3775568	0.767962396	5.67e-06	34.95163345	6.727374554	4.07814455	-23.173833	66.83883	BIOICE	2566	detritus sledge	Sledge	m2
274	BIOICE_2568	233	0.356268913	0.12164247	0.113737926	304.8986816	0.000953133	10.43201637	0.770407915	5.01e-06	34.95995331	6.726373196	3.798956871	-23.516167	66.92167	BIOICE	2568	detritus sledge	Sledge	m2
275	BIOICE_2570	399	0.202279642	0.069810979	0.057143178	303.1452942	0.000935402	10.78549099	0.787228823	1.03e-06	34.9562149	6.791320801	2.666562319	-23.986167	67.05133	BIOICE	2570	detritus sledge	Sledge	m2
276	BIOICE_2573	579	0.06962648	0.023591833	0.011833738	299.2884827	0.000902136	11.60446167	0.825096726	0	34.96183395	7.3520751	1.348358631	-24.077667	67.09917	BIOICE	2573	RP sledge	Sledge	m2
277	BIOICE_2575	798	0.023348818	0.00693031	0.039021891	299.6219788	0.000814686	12.57481384	0.876284719	0	34.95861816	8.583464622	0.311373562	-24.321833	67.16067	BIOICE	2575	RP sledge	Sledge	m2
278	BIOICE_2576	911	0.022210712	0.00634485	0.033172213	299.6643372	0.000818428	12.74836922	0.886335313	0	34.94576645	8.857439041	0.287662894	-24.3345	67.14017	BIOICE	2576	detritus sledge	Sledge	m2
279	BIOICE_2578	1028	0.020604109	0.005361002	0.006069343	299.2988281	0.000867555	13.21541119	0.91665107	0	34.92382431	9.174197197	0.190655321	-24.611	67.137	BIOICE	2578	detritus sledge	Sledge	m2
280	BIOICE_2579	1041	0.020669807	0.005397046	0.005488755	299.2921448	0.000867621	13.20183277	0.915820956	0	34.9258728	9.115485191	0.197979555	-24.721167	67.09583	BIOICE	2579	RP sledge	Sledge	m2
281	BIOICE_2581	738	0.021114763	0.005718363	0.013787717	299.9614868	0.000839715	12.94875526	0.898453176	0	34.94698334	8.995323181	0.184441134	-22.574333	67.72	BIOICE	2581	RP sledge	Sledge	m2
282	BIOICE_2583	655	0.022948947	0.006759664	0.011935919	299.779541	0.000835053	12.59720707	0.877168477	0	34.96744537	8.419917107	0.292927325	-22.387167	67.59833	BIOICE	2583	RP sledge	Sledge	m2
283	BIOICE_2585	449	0.059752602	0.020852825	0.029231686	299.5736084	0.000982661	11.3716774	0.816179454	0	34.8768692	6.993083	1.572480559	-22.397667	67.41283	BIOICE	2585	RP sledge	Sledge	m2
284	BIOICE_2588	357	0.059603695	0.020766957	0.02661374	299.6061401	0.000965626	11.37633324	0.815493345	0	34.88137817	6.992614746	1.53774178	-22.532167	67.331	BIOICE	2588	detritus sledge	Sledge	m2
285	BIOICE_2589	357	0.059603695	0.020766957	0.02661374	299.6061401	0.000965626	11.37633324	0.815493345	0	34.88137817	6.992614746	1.53774178	-22.5515	67.3295	BIOICE	2589	RP sledge	Sledge	m2
286	BIOICE_2591	349	0.07932771	0.027754018	0.032590672	300.0883789	0.000953634	11.20939159	0.806817472	3.97e-10	34.88048935	6.849015713	1.887703657	-22.424333	67.20883	BIOICE	2591	RP sledge	Sledge	m2
287	BIOICE_2594	220	0.344611645	0.117851749	0.111560643	304.1230469	0.000983364	10.40479755	0.769756734	5.33e-06	34.92240524	6.747317314	3.839826107	-22.608333	66.996	BIOICE	2594	detritus sledge	Sledge	m2
288	BIOICE_2595	262	0.313411653	0.107379407	0.101288334	303.2870789	0.000997933	10.50370407	0.775526464	3.3e-06	34.91909027	6.793162823	3.696056604	-22.5695	67.00167	BIOICE	2595	RP sledge	Sledge	m2
289	BIOICE_2597	164	0.596865475	0.200611338	0.131593481	317.3110657	0.000981241	9.739395142	0.73743093	9.86e-05	34.9379158	6.655714035	4.994338036	-22.408167	66.8665	BIOICE	2597	detritus sledge	Sledge	m2
290	BIOICE_2606	446	0.044860195	0.015426113	0.024067318	298.8546143	0.001069067	11.85197258	0.841337919	0	34.90684128	7.399778366	0.937421203	-17.937167	66.934	BIOICE	2606	RP sledge	Sledge	m2
291	BIOICE_2610	280	0.183751255	0.063008815	0.064502537	303.0306702	0.00111751	10.80198383	0.794233799	4.07e-07	34.87733459	6.921132088	2.561472416	-17.416833	67.00417	BIOICE	2610	RP sledge	Sledge	m2
292	BIOICE_2613	436	0.073008083	0.025414553	0.029461328	299.6498413	0.00101366	11.45881271	0.819146931	0	34.88674927	7.022044659	1.185637474	-17.025	67.13583	BIOICE	2613	RP sledge	Sledge	m2
293	BIOICE_2616	676	0.044432055	0.015246944	0.010278229	299.1087646	0.000927035	11.86365128	0.837493002	0	34.90673065	7.307472706	0.725659132	-16.84	67.18967	BIOICE	2616	RP sledge	Sledge	m2
294	BIOICE_2619	735	0.026014695	0.008227143	0.002330417	299.3012695	0.000798926	12.35524559	0.863022327	0	34.92159271	7.852639198	0.324661642	-16.6295	67.281	BIOICE	2619	RP sledge	Sledge	m2
295	BIOICE_2622	922	0.01995527	0.004884352	0.003782391	300.2052917	0.000843728	13.50786018	0.932727456	0	34.91547775	9.408547401	-0.084887356	-16.537667	67.5655	BIOICE	2622	RP sledge	Sledge	m2
296	BIOICE_2629	629	0.058939807	0.020435642	0.023922531	299.4983826	0.000940274	11.65039444	0.826393962	0	34.90480804	7.071378231	1.006087542	-16.118333	67.3285	BIOICE	2629	detritus sledge	Sledge	m2
297	BIOICE_2637	1046	0.019782716	0.00466666	0.011689728	300.2267456	0.000840466	13.78309345	0.950864613	0	34.91384125	9.848381042	-0.164910093	-15.504667	67.8105	BIOICE	2637	detritus sledge	Sledge	m2
298	BIOICE_2638	1046	0.019782716	0.00466666	0.011689728	300.2267456	0.000840466	13.78309345	0.950864613	0	34.91384125	9.848381042	-0.164910093	-15.503	67.81133	BIOICE	2638	RP sledge	Sledge	m2
299	BIOICE_2648	1357	0.019717943	0.004409316	0.014521944	299.7684937	0.000807539	14.47467995	1.002241731	0	34.93134689	11.13911915	-0.414032519	-15.310833	68.08483	BIOICE	2648	RP sledge	Sledge	m2
300	BIOICE_2652	966	0.019875742	0.004802678	0.012024026	300.2797241	0.000806244	13.60716534	0.937889814	0	34.91361618	9.559681892	-0.121709384	-15.123667	67.5995	BIOICE	2652	RP sledge	Sledge	m2
301	BIOICE_2655	748	0.064460196	0.022372169	0.039390519	299.9369507	0.000892962	11.53304768	0.818917513	0	34.90181351	6.893427849	1.171204567	-14.954833	67.3	BIOICE	2655	RP sledge	Sledge	m2
302	BIOICE_2660	297	0.163507298	0.056757595	0.090481386	303.7262878	0.001040983	10.73135471	0.789483488	5.55e-07	34.88513184	6.886086941	2.652148247	-15.473667	67.24017	BIOICE	2660	RP sledge	Sledge	m2
303	BIOICE_2669	266	0.22086066	0.075812086	0.096050888	306.0507202	0.001167604	10.40877533	0.78777796	1.29e-06	34.88280106	7.227743626	3.403716803	-15.756167	66.986	BIOICE	2669	RP sledge	Sledge	m2
304	BIOICE_2673	335	0.221269771	0.075646587	0.095011182	305.3871155	0.001132561	10.49636745	0.7851547	9.9e-07	34.88489151	7.101626873	3.210620403	-16.262333	66.83667	BIOICE	2673	RP sledge	Sledge	m2
305	BIOICE_2675	280	0.398098975	0.132294297	0.09391617	312.4113464	0.001175061	9.95656395	0.771619976	1.24e-05	34.89677429	7.231194019	4.2339921	-16.842333	66.732	BIOICE	2675	RP sledge	Sledge	m2
306	BIOICE_2678	95	0.830596507	0.271630734	0.095038764	326.6954956	0.001141261	9.25200367	0.730870724	0.000205408	34.91735077	6.73093605	5.319850445	-16.694333	66.6265	BIOICE	2678	Triangle dredge	Dredge	m2
307	BIOICE_2682	181	0.49834466	0.164732099	0.098433033	315.3775635	0.001180221	9.775148392	0.760125041	2.93e-05	34.90764236	7.10694313	4.689154625	-17.328	66.25567	BIOICE	2682	RP sledge	Sledge	m2
308	BIOICE_2692	1235	0.033606716	0.010922756	0.106182382	257.4664001	0.000758553	14.77344322	0.990600586	0	34.98652267	9.627104759	4.649659634	-28.258333	64.44333	BIOICE	2692	RP sledge	Sledge	m2
309	BIOICE_2697	1031	0.040135123	0.013165556	0.114118591	254.0067139	0.00076067	14.56666183	0.974234819	0	35.01006699	9.18290329	5.136146069	-27.718333	64.17	BIOICE	2697	RP sledge	Sledge	m2
310	BIOICE_2698	1031	0.040135123	0.013165556	0.114118591	254.0067139	0.00076067	14.56666183	0.974234819	0	35.01006699	9.18290329	5.136146069	-27.71	64.175	BIOICE	2698	detritus sledge	Sledge	m2
311	BIOICE_2700	1098	0.036477901	0.01191096	0.109886236	255.860321	0.000759095	14.66393948	0.981987417	0	35.00775528	9.375043869	4.873281956	-27.833333	64.09333	BIOICE	2700	detritus sledge	Sledge	m2
312	BIOICE_2701	1098	0.036477901	0.01191096	0.109886236	255.860321	0.000759095	14.66393948	0.981987417	0	35.00775528	9.375043869	4.873281956	-27.828333	64.09167	BIOICE	2701	RP sledge	Sledge	m2
313	BIOICE_2704	1313	0.031110596	0.010061787	0.092980541	258.5491638	0.000760027	14.92340279	1.00135076	0	34.99182129	9.936572075	4.483214855	-27.713333	63.84167	BIOICE	2704	RP sledge	Sledge	m2
314	BIOICE_2707	1429	0.029037772	0.009347085	0.082940653	259.0768127	0.000761249	15.01908684	1.008778453	0	34.98299408	10.20973396	4.382207394	-28.28	63.92167	BIOICE	2707	RP sledge	Sledge	m2
315	BIOICE_2712	277	0.990403712	0.347177207	0.027293691	289.4200745	0.001174161	10.90435886	0.776718438	0.000159123	35.20837402	6.905749798	7.610588551	-24.513333	64.57167	BIOICE	2712	detritus sledge	Sledge	m2
316	BIOICE_2713	277	0.990403712	0.347177207	0.027293691	289.4200745	0.001174161	10.90435886	0.776718438	0.000159123	35.20837402	6.905749798	7.610588551	-24.541667	64.57167	BIOICE	2713	RP sledge	Sledge	m2
317	BIOICE_2717	1031	0.040135123	0.013165556	0.114118591	254.0067139	0.00076067	14.56666183	0.974234819	0	35.01006699	9.18290329	5.136146069	-27.718333	64.17	BIOICE	2717	RP sledge	Sledge	m2
318	BIOICE_2719	316	0.540037632	0.176938757	0.102233574	272.1678162	0.001094837	11.12281132	0.780927777	1.6e-06	35.17113113	7.058166504	7.901503563	-26.403333	64.42833	BIOICE	2719	detritus sledge	Sledge	m2
319	BIOICE_2720	316	0.540037632	0.176938757	0.102233574	272.1678162	0.001094837	11.12281132	0.780927777	1.6e-06	35.17113113	7.058166504	7.901503563	-26.403333	64.43	BIOICE	2720	RP sledge	Sledge	m2
320	BIOICE_2726	752	0.108953677	0.035897143	0.129008546	248.164566	0.000751054	13.899333	0.924818099	0	35.0604744	8.251993179	6.806638718	-27.318333	64.37833	BIOICE	2726	detritus sledge	Sledge	m2
321	BIOICE_2736	303	0.177324921	0.061550535	0.054239959	302.2911377	0.001080594	10.7440815	0.790060222	2.11e-07	34.89293289	6.850419044	2.837063551	-20.138	67.08783	BIOICE	2736	RP sledge	Sledge	m2
322	BIOICE_2743	750	0.022719864	0.006661635	0.01112847	299.8023987	0.000815965	12.61884212	0.877803087	0	34.96376801	8.342358589	0.239175379	-20.4735	67.74917	BIOICE	2743	detritus sledge	Sledge	m2
323	BIOICE_2745	872	0.02032646	0.005197554	0.009870358	300.0887451	0.00085704	13.223032	0.914450586	0	34.93046188	9.215480804	0.037110459	-20.451667	67.75033	BIOICE	2745	Agassiz trawl	Agassiz trawl	m2
324	BIOICE_2749	987	0.020011168	0.004916219	0.007186166	299.9418945	0.000896359	13.44846344	0.930057287	0	34.91849136	9.780029297	-0.000903781	-20.654667	68.01883	BIOICE	2749	detritus sledge	Sledge	m2
325	BIOICE_2750	987	0.020011168	0.004916219	0.007186166	299.9418945	0.000896359	13.44846344	0.930057287	0	34.91849136	9.780029297	-0.000903781	-20.658167	68.02167	BIOICE	2750	RP sledge	Sledge	m2
326	BIOICE_2751	983	0.020032341	0.004934153	0.006562525	299.9663391	0.000889284	13.43121052	0.928682089	0	34.91844559	9.726548195	0.009591436	-20.6835	67.99083	BIOICE	2751	Agassiz trawl	Agassiz trawl	m2
327	BIOICE_2756	730	0.022879058	0.006733485	0.015995823	299.7732239	0.000786626	12.61288738	0.877232015	0	34.95025253	8.262639046	0.184826165	-18.313333	67.919	BIOICE	2756	Triangle dredge	Dredge	m2
328	BIOICE_2758	999	0.020187862	0.005094644	0.014145043	300.1599426	0.000848991	13.32560921	0.921730518	0	34.91930771	9.147369385	-0.050120953	-18.138333	67.913	BIOICE	2758	Triangle dredge	Dredge	m2
329	BIOICE_2759	999	0.020187862	0.005094644	0.014145043	300.1599426	0.000848991	13.32560921	0.921730518	0	34.91930771	9.147369385	-0.050120953	-18.131333	67.912	BIOICE	2759	Triangle dredge	Dredge	m2
330	BIOICE_2776	1557	0.019826138	0.004336272	0.004259263	297.763031	0.000797271	15.11369801	1.054316998	0	34.91127014	11.49747467	-0.814139187	-14.665333	68.60167	BIOICE	2776	detritus sledge	Sledge	m2
331	BIOICE_2777	1557	0.019826293	0.00433617	0.00431002	297.7597656	0.00079802	15.11554909	1.054481506	0	34.91127014	11.49503231	-0.813628256	-14.678333	68.61333	BIOICE	2777	RP sledge	Sledge	m2
332	BIOICE_2779	1415	0.01974686	0.004379961	0.012410308	299.4033813	0.000810782	14.67494392	1.018886685	0	34.92578125	11.70407104	-0.536840439	-15.778167	68.34033	BIOICE	2779	RP sledge	Sledge	m2
333	BIOICE_2783	1059	0.019785162	0.004664353	0.009178649	300.1533508	0.000881639	13.76573658	0.950942576	0	34.91482925	9.92305851	-0.136701837	-17.8735	67.59433	BIOICE	2783	RP sledge	Sledge	m2
334	BIOICE_2787	539	0.031476248	0.010406984	0.019948503	299.069519	0.000921861	12.15398026	0.854380369	0	34.93657684	7.740722656	0.58517313	-18.334	67.356	BIOICE	2787	RP sledge	Sledge	m2
335	BIOICE_2789	601	0.031641833	0.01047319	0.020517645	299.0453796	0.000944055	12.15560436	0.855172455	0	34.93657684	7.743692875	0.600478888	-18.385333	67.31083	BIOICE	2789	detritus sledge	Sledge	m2
336	BIOICE_2790	601	0.031641833	0.01047319	0.020517645	299.0453796	0.000944055	12.15560436	0.855172455	0	34.93657684	7.743692875	0.600478888	-18.382167	67.32683	BIOICE	2790	Agassiz trawl	Agassiz trawl	m2
337	BIOICE_2814	197	0.941738427	0.304870129	0.071725942	268.5699768	0.000538909	10.27088642	0.709034383	0.00048612	35.26222229	5.532868862	8.984219551	-17.99	63.25	BIOICE	2814	RP sledge	Sledge	m2
338	BIOICE_2823	149	1.50837338	0.501186848	0.037345514	274.6917114	0.000610713	10.11628056	0.706618726	0.001949461	35.25807953	5.520102024	9.112542152	-17.699833	63.5035	BIOICE	2823	detritus sledge	Sledge	m2
339	BIOICE_2824	149	1.50837338	0.501186848	0.037345514	274.6917114	0.000610713	10.11628056	0.706618726	0.001949461	35.25807953	5.520102024	9.112542152	-17.701167	63.502	BIOICE	2824	RP sledge	Sledge	m2
340	BIOICE_2829	284	0.741910994	0.242023394	0.037927061	265.6125488	0.000569488	10.57374763	0.726967871	0.000132294	35.27664566	5.646432877	8.842864037	-16.840833	63.41667	BIOICE	2829	detritus sledge	Sledge	m2
341	BIOICE_2830	284	0.741910994	0.242023394	0.037927061	265.6125488	0.000569488	10.57374763	0.726967871	0.000132294	35.27664566	5.646432877	8.842864037	-16.84	63.41767	BIOICE	2830	RP sledge	Sledge	m2
342	BIOICE_2844	1181	0.062979385	0.020526495	0.103733525	253.7311707	0.000753096	14.49041367	0.96645081	0	35.16256332	9.113305092	5.797634602	-17.351667	63.09	BIOICE	2844	RP sledge	Sledge	m2
343	BIOICE_2846	1181	0.064165086	0.020894034	0.085764304	254.4470367	0.000756193	14.43212318	0.963547587	0	35.1185112	9.043628693	5.699565887	-17.835	62.98333	BIOICE	2846	RP sledge	Sledge	m2
344	BIOICE_2849	1151	0.057563063	0.018686624	0.06877774	256.3761292	0.000754381	14.52467918	0.970851421	0	35.07345581	9.182778358	5.302239418	-18.007	62.83033	BIOICE	2849	RP sledge	Sledge	m2
345	BIOICE_2856	2137	0.021609023	0.006192684	0.057878092	265.8400574	0.000718236	16.72772408	1.127805829	0	34.97005844	14.31150341	3.333388567	-16.988333	62.34167	BIOICE	2856	RP sledge	Sledge	m2
346	BIOICE_2859	2296	0.020562734	0.005685816	0.035222474	266.685791	0.000718438	16.98900223	1.147479773	0	34.96935272	15.31425381	3.178046227	-16.881	61.837	BIOICE	2859	RP sledge	Sledge	m2
347	BIOICE_2860	2380	0.020560864	0.005684397	0.034969632	266.693573	0.000718302	16.98965454	1.147506356	0	34.96828079	15.30920029	3.176578522	-16.958	61.72383	BIOICE	2860	RP sledge	Sledge	m2
348	BIOICE_2863	2475	0.020209061	0.005442658	0.024628697	267.5329285	0.000719778	17.15774727	1.161146045	0	34.98257446	15.8261404	2.959537268	-18.042833	61.16967	BIOICE	2863	RP sledge	Sledge	m2
349	BIOICE_2864	1756	0.033237867	0.010556524	0.01131087	260.8085632	0.000740109	15.3631258	1.030130625	0	34.94408798	11.014678	4.190108776	-20.5925	62.07017	BIOICE	2864	RP sledge	Sledge	m2
350	BIOICE_2867	225	0.837410152	0.289474577	0.019894237	285.6337891	0.001198942	10.94985485	0.778046012	0.000113645	35.18850327	6.943618298	7.568619251	-25.596667	64.68283	BIOICE	2867	RP sledge	Sledge	m2
351	BIOICE_2868	225	0.837410152	0.289474577	0.019894237	285.6337891	0.001198942	10.94985485	0.778046012	0.000113645	35.18850327	6.943618298	7.568619251	-25.597	64.68233	BIOICE	2868	RP sledge	Sledge	m2
352	BIOICE_2900	875	0.060608756	0.019835303	0.120611101	254.1804047	0.000765505	14.19874191	0.950218141	0	35.04866791	8.910737038	5.511723995	-27.877	65.42467	BIOICE	2900	detritus sledge	Sledge	m2
353	BIOICE_2904	1146	0.059962478	0.019459888	0.098170795	258.8641968	0.000765995	14.216959	0.954552412	0	34.98726273	9.1808815	4.998161793	-28.3545	65.38783	BIOICE	2904	RP sledge	Sledge	m2
354	BIOICE_2907	1497	0.054903056	0.017735329	0.079736352	261.2979126	0.000765125	14.4241991	0.970665514	0	34.97623444	9.966537476	4.672683716	-28.839333	65.26583	BIOICE	2907	detritus sledge	Sledge	m2
355	BIOICE_2909	1497	0.054903056	0.017735329	0.079736352	261.2979126	0.000765125	14.4241991	0.970665514	0	34.97623444	9.966537476	4.672683716	-28.835833	65.26017	BIOICE	2909	RP sledge	Sledge	m2
356	BIOICE_2912	1580	0.050877579	0.016436595	0.04262482	261.2975159	0.000764419	14.51197147	0.976769209	0	34.95207214	10.14485168	4.609015942	-29.069667	65.1835	BIOICE	2912	RP sledge	Sledge	m2
357	BIOICE_2920	1344	0.053213265	0.017226379	0.08812131	260.4733887	0.000763802	14.36203289	0.965162754	0	34.98192215	9.450734138	4.690442085	-29.145	65.42583	BIOICE	2920	detritus sledge	Sledge	m2
358	BIOICE_2921	1008	0.067945972	0.022105411	0.079203427	258.4784241	0.000759782	14.02794266	0.941548347	0	35.03090668	8.794251442	5.208928585	-29.114333	65.60133	BIOICE	2921	detritus sledge	Sledge	m2
359	BIOICE_2923	894	0.183664456	0.059046652	0.085975222	264.9231873	0.000735892	12.93426514	0.874665618	0	35.09125137	7.746476173	5.807057381	-29.133167	65.72717	BIOICE	2923	detritus sledge	Sledge	m2
360	BIOICE_2926	586	0.299175233	0.095388189	0.084801927	274.7507935	0.000749217	11.72485924	0.808035731	0	35.12387466	6.61034584	5.800068855	-28.774167	65.8465	BIOICE	2926	Triangle dredge	Dredge	m2
361	BIOICE_2930	643	0.189321131	0.061144099	0.124203451	278.4849548	0.00080106	12.53892612	0.861424863	0	35.11234283	7.682328701	4.523954391	-27.582667	65.92533	BIOICE	2930	Triangle dredge	Dredge	m2
362	BIOICE_2932	572	0.288081706	0.095195524	0.010555868	289.7983398	0.000903196	11.2728548	0.799178302	0	35.13382721	6.941256046	4.102838516	-26.781833	66.00983	BIOICE	2932	detritus sledge	Sledge	m2
363	BIOICE_2934	572	0.288081706	0.095195524	0.010555868	289.7983398	0.000903196	11.2728548	0.799178302	0	35.13382721	6.941256046	4.102838516	-26.7815	66.00933	BIOICE	2934	RP sledge	Sledge	m2
364	BIOICE_2937	371	0.430245489	0.141767144	0.063740514	287.3577271	0.000867651	10.90341568	0.773920238	3.61e-06	35.13766098	6.568088531	5.630053997	-26.695	65.93167	BIOICE	2937	RP sledge	Sledge	m2
365	BIOICE_2939	178	0.981315255	0.337257206	0.080369197	290.9891663	0.001223855	10.66679764	0.775335133	0.000157353	35.13483429	7.057767391	7.472507954	-26.223333	65.5125	BIOICE	2939	detritus sledge	Sledge	m2
366	BIOICE_2940	178	0.981315255	0.337257206	0.080369197	290.9891663	0.001223855	10.66679764	0.775335133	0.000157353	35.13483429	7.057767391	7.472507954	-26.2185	65.519	BIOICE	2940	RP sledge	Sledge	m2
367	BIOICE_2943	186	0.965648711	0.33024928	0.098665677	291.4734802	0.001179862	10.60152435	0.770714581	0.000147398	35.13125229	6.978685379	7.440716743	-26.178667	65.665	BIOICE	2943	detritus sledge	Sledge	m2
368	BIOICE_2944	186	0.965648711	0.33024928	0.098665677	291.4734802	0.001179862	10.60152435	0.770714581	0.000147398	35.13125229	6.978685379	7.440716743	-26.188833	65.665	BIOICE	2944	RP sledge	Sledge	m2
369	BIOICE_2951	170	1.511960149	0.522833645	0.079190932	301.8633118	0.001260514	10.39100075	0.776529431	0.000998798	35.12746429	7.128136635	7.71585083	-25.279167	65.703	BIOICE	2951	RP sledge	Sledge	m2
370	BIOICE_2959	108	1.650397778	0.574391842	0.048256863	302.5142517	0.001254528	10.50363159	0.777172089	0.001577539	35.15130234	6.999145508	7.799249172	-25.35	65.425	BIOICE	2959	Triangle dredge	Dredge	m2
371	BIOICE_2976	177	0.965296388	0.338152349	0.027339315	290.8815918	0.001340965	10.87339687	0.787285447	0.000137005	35.16244507	7.260490417	7.383111	-25.871167	65.03267	BIOICE	2976	RP sledge	Sledge	m2
372	BIOICE_2979	197	0.879739344	0.305534601	0.018524902	287.5141296	0.001224837	10.92571545	0.780283153	0.000130379	35.17799377	7.02401495	7.497437	-25.758167	64.90983	BIOICE	2979	RP sledge	Sledge	m2
373	BIOICE_2981	174	1.073549509	0.377475828	0.021003496	292.9945374	0.001243835	10.86989117	0.780718982	0.000250695	35.17286301	6.956831932	7.420640469	-25.516667	64.91867	BIOICE	2981	RP sledge	Sledge	m2
374	BIOICE_2983	199	0.892044842	0.309383392	0.018606238	287.1180725	0.001143296	10.93232346	0.774616063	0.000159665	35.18339157	6.784255505	7.553992271	-25.555	64.765	BIOICE	2983	RP sledge	Sledge	m2
375	BIOICE_2986	177	0.965296388	0.338152349	0.027339315	290.8815918	0.001340965	10.87339687	0.787285447	0.000137005	35.16244507	7.260490417	7.383111	-25.872333	65.02667	BIOICE	2986	Agassiz trawl	Sledge	m2
376	BIOICE_2998	769	0.701770365	0.225931138	0.025688248	265.1169434	0.00054507	10.44504833	0.718310416	0.000127039	35.27297974	5.545963287	8.950118065	-14.725	63.63667	BIOICE	2998	detritus sledge	Sledge	m2
377	BIOICE_2999	769	0.701770365	0.225931138	0.025688248	265.1169434	0.00054507	10.44504833	0.718310416	0.000127039	35.27297974	5.545963287	8.950118065	-14.726667	63.63667	BIOICE	2999	RP sledge	Sledge	m2
378	BIOICE_3004	1271	0.055232435	0.017964043	0.068709485	254.2340393	0.000748707	14.70704556	0.979874551	0	35.16107559	9.443490982	5.504145622	-14.965833	63.49883	BIOICE	3004	Triangle dredge	Dredge	m2
379	BIOICE_3023	460	0.202436626	0.067994453	0.085307494	262.9310608	0.000974884	12.27724266	0.842580438	0	35.13747406	7.27388382	6.518572807	-12.364	63.77967	BIOICE	3023	RP sledge	Sledge	m2
380	BIOICE_3025	591	0.149092942	0.048869777	0.215217695	256.6494141	0.000812857	12.9434042	0.87418735	0	35.17011261	7.7980299	6.409130573	-12.742667	63.89917	BIOICE	3025	RP sledge	Sledge	m2
381	BIOICE_3028	484	0.771292686	0.258141965	0.151112929	274.7989502	0.000790693	10.72227097	0.756723344	0.000116581	35.12047958	5.791841984	8.182097435	-12.822167	64.23717	BIOICE	3028	detritus sledge	Sledge	m2
382	BIOICE_3029	484	0.771292686	0.258141965	0.151112929	274.7989502	0.000790693	10.72227097	0.756723344	0.000116581	35.12047958	5.791841984	8.182097435	-12.8215	64.23617	BIOICE	3029	RP sledge	Sledge	m2
383	BIOICE_3032	154	0.96896255	0.328909546	0.13824366	287.7305908	0.001057561	10.12444019	0.760282159	0.000377517	35.13422775	5.51989603	7.030679703	-13.357833	64.41083	BIOICE	3032	Triangle dredge	Dredge	m2
384	BIOICE_3033	154	0.96896255	0.328909546	0.13824366	287.7305908	0.001057561	10.12444019	0.760282159	0.000377517	35.13422775	5.51989603	7.030679703	-13.3535	64.4135	BIOICE	3033	RP sledge	Sledge	m2
385	BIOICE_3039	210	1.086254478	0.368278414	0.12326207	289.0745544	0.001024036	10.04174519	0.752149582	0.000713467	35.14575195	5.471377373	7.214145184	-13.361833	64.32583	BIOICE	3039	Triangle dredge	Dredge	m2
386	BIOICE_3043	644	0.952212989	0.315605789	0.146731928	275.2678223	0.000734835	10.28961277	0.72988385	0.00036825	35.16967773	5.563634396	8.409723282	-13.169	64.0335	BIOICE	3043	Triangle dredge	Dredge	m2
387	BIOICE_3046	185	1.051860094	0.350080013	0.136728615	278.4524536	0.000810309	10.13815212	0.731576741	0.000451463	35.17336655	5.437001705	8.174886703	-13.5715	64.03717	BIOICE	3046	RP sledge	Sledge	m2
388	BIOICE_3047	185	1.051860094	0.350080013	0.136728615	278.4524536	0.000810309	10.13815212	0.731576741	0.000451463	35.17336655	5.437001705	8.174886703	-13.572167	64.03817	BIOICE	3047	detritus sledge	Sledge	m2
389	BIOICE_3048	185	1.051860094	0.350080013	0.136728615	278.4524536	0.000810309	10.13815212	0.731576741	0.000451463	35.17336655	5.437001705	8.174886703	-13.561833	64.04883	BIOICE	3048	Agassiz trawl	Agassiz trawl	m2
390	BIOICE_3050	781	1.164911747	0.385957122	0.115934372	279.6104126	0.000759474	10.04126072	0.720636964	0.000741797	35.18976212	5.358892441	8.52593708	-13.827667	63.8715	BIOICE	3050	detritus sledge	Sledge	m2
391	BIOICE_3054	196	1.347039819	0.4532848	0.097771272	284.6149902	0.000821854	9.978807449	0.725173414	0.001205112	35.15192795	5.33525753	8.451309204	-14.121167	64.10183	BIOICE	3054	Triangle dredge	Dredge	m2
392	BIOICE_3056	134	1.468278766	0.494422734	0.117160223	289.6439819	0.000871221	9.916617393	0.731203258	0.001468978	35.14540863	5.323525906	8.333102226	-14.2495	64.278	BIOICE	3056	Triangle dredge	Dredge	m2
393	BIOICE_3061	235	0.886354864	0.28878653	0.096018627	269.9260254	0.000600157	10.29692173	0.715396762	0.000253687	35.22241211	5.433855534	8.874396324	-14.1535	63.9915	BIOICE	3061	RP sledge	Sledge	m2
394	BIOICE_3062	235	0.886354864	0.28878653	0.096018627	269.9260254	0.000600157	10.29692173	0.715396762	0.000253687	35.22241211	5.433855534	8.874396324	-14.147	63.99217	BIOICE	3062	detritus sledge	Sledge	m2
395	BIOICE_3067	1798	0.026112493	0.008104668	0.025373247	263.1144104	0.000725604	16.00002289	1.073254824	0	34.94419479	12.29993629	3.950332403	-14.693667	62.8625	BIOICE	3067	RP sledge	Sledge	m2
396	BIOICE_3069	1651	0.026983617	0.00849435	0.028413545	261.8181458	0.000724625	15.76535034	1.054453611	0	34.95842361	11.45121765	4.217921257	-14.499	62.48	BIOICE	3069	RP sledge	Sledge	m2
397	BIOICE_3099	290	0.184102133	0.06384445	0.073799267	302.1047974	0.000984659	10.75405502	0.78799516	8.6e-07	34.89590073	6.826274872	2.729251385	-21.761333	67.18367	BIOICE	3099	RP sledge	Sledge	m2
398	BIOICE_3108	335	0.135074258	0.047072798	0.046359628	301.2901306	0.001053979	10.94765759	0.798718452	2.52e-08	34.89174652	6.844849586	2.362264633	-20.751667	67.31317	BIOICE	3108	RP sledge	Sledge	m2
399	BIOICE_3115	712	0.023153959	0.006874386	0.008032523	299.7858582	0.000799637	12.54086018	0.873272657	0	34.94721603	8.231681824	0.259881616	-19.7925	67.703	BIOICE	3115	RP sledge	Sledge	m2
400	BIOICE_3154	367	0.159184113	0.053093158	0.025150299	294.6758118	0.001261621	11.33161259	0.821782231	2.29e-12	35.10053635	7.275681496	2.670894146	-28.060667	66.488	BIOICE	3154	Triangle dredge	Dredge	m2
401	BIOICE_3158	403	0.255215079	0.082406603	0.034070447	286.0529785	0.001004528	11.34442711	0.803829074	9.08e-09	35.11510849	6.774320126	4.271641254	-28.576167	66.1	BIOICE	3158	RP sledge	Sledge	m2
402	BIOICE_3170	2475	0.020174051	0.005412324	0.033615164	268.6589355	0.000702075	17.16331482	1.158860683	0	34.97934723	14.96945858	2.921041727	-22.082167	60.56583	BIOICE	3170	RP sledge	Sledge	m2
403	BIOICE_3236	862	0.09991625	0.035526469	0.056201305	300.8887939	0.000985865	11.12752819	0.803968906	1.58e-07	34.89749527	6.652971268	2.208110571	-11.954833	66.23933	BIOICE	3236	detritus sledge	Sledge	m2
404	BIOICE_3246	773	0.099473245	0.035367444	0.057485301	300.8721008	0.00098519	11.13131428	0.804209948	1.57e-07	34.89535904	6.650578022	2.201411247	-12.007667	66.1675	BIOICE	3246	Agassiz trawl	Agassiz trawl	m2
405	BIOICE_3247	773	0.099473245	0.035367444	0.057485301	300.8721008	0.00098519	11.13131428	0.804209948	1.57e-07	34.89535904	6.650578022	2.201411247	-12.015667	66.1705	BIOICE	3247	RP sledge	Sledge	m2
406	BIOICE_3249	278	0.14833504	0.053374033	0.044245172	302.4722595	0.001168763	10.67434692	0.795124173	6.62e-07	34.80608368	6.60387516	2.939812422	-12.021167	65.839	BIOICE	3249	RP sledge	Sledge	m2
407	BIOICE_3250	278	0.14833504	0.053374033	0.044245172	302.4722595	0.001168763	10.67434692	0.795124173	6.62e-07	34.80608368	6.60387516	2.939812422	-12.011667	65.83983	BIOICE	3250	Agassiz trawl	Agassiz trawl	m2
408	BIOICE_3275	857	1.079612732	0.356262386	0.047149893	270.7290039	0.000557621	10.15795708	0.704226017	0.000649015	35.28540421	5.42868948	9.042988777	-16.27	63.385	BIOICE	3275	detritus sledge	Sledge	m2
409	BIOICE_3276	857	1.079612732	0.356262386	0.047149893	270.7290039	0.000557621	10.15795708	0.704226017	0.000649015	35.28540421	5.42868948	9.042988777	-16.269167	63.383	BIOICE	3276	RP sledge	Sledge	m2
410	BIOICE_3280	1796	0.032035675	0.010150237	0.014221492	260.8972473	0.00073547	15.52171707	1.039052486	0	34.94460297	11.40962887	4.248171329	-15.926667	62.89167	BIOICE	3280	RP sledge	Sledge	m2
411	BIOICE_3501	991	0.069388501	0.022699008	0.087125689	252.2151031	0.000758146	14.34229946	0.955836236	0	35.13788986	8.901076317	5.958449364	-20.504167	62.99733	BIOICE	3501	RP sledge	Sledge	m2
412	BIOICE_3510	1685	0.038158864	0.012223029	0.013758156	259.6454163	0.000750325	15.04766655	1.008700848	0	34.9629631	10.37779045	4.420147419	-19.477	62.24017	BIOICE	3510	RP sledge	Sledge	m2
413	BIOICE_3515	1430	0.043803547	0.014115946	0.034521554	258.9685059	0.000753873	14.80991077	0.991933525	0	34.98008728	9.728585243	4.622790337	-18.389167	62.37	BIOICE	3515	RP sledge	Sledge	m2
414	BIOICE_UNKNOWN	764	0.033551723	0.01063943	0.058978893	299.2176208	0.000851976	12.33559608	0.864476442	0	34.96697998	7.706884384	0.459786385	-25.378167	66.61417	BIOICE	UNKNOWN			m2
415	IceAge 2_866_7	176	0.997812986	0.35177654	0.080430321	282.9715271	0.001054268	10.20949268	0.733532608	0.000188396	35.32962799	6.280589104	9.388227463	1.35116	61.42716	IceAge 2	866_7	RP Sledge	Sledge	m2
416	IceAge 2_867_1	310	0.60026741	0.210098356	0.168514013	277.4980469	0.000800814	10.66358566	0.743342102	4.6e-07	35.21564484	5.980427742	8.419650078	0.50666	61.99716	IceAge 2	867_1	Brenke Sledge	Sledge	m2
417	IceAge 2_868_3	611	0.15941745	0.055219468	0.088616274	280.0990601	0.000808208	11.62328529	0.812236309	0	34.93363571	6.87894249	5.935317993	0.2585	62.15233	IceAge 2	868_3	Brenke Sledge	Sledge	m2
418	IceAge 2_869_2	1027	0.022013968	0.005962999	0.011070779	297.2790833	0.000766708	14.14286041	0.984695792	0	34.91334152	9.969776154	-0.126453891	0.02016	62.27016	IceAge 2	869_2	MUC	MUC	m2
419	IceAge 2_870_4	1070	0.020542286	0.005155561	0.012028859	297.9324951	0.000765028	14.37530231	1.001563191	0	34.91265106	10.30377007	-0.36902526	-0.10166	62.32883	IceAge 2	870_4	RP Sledge	Sledge	m2
420	IceAge 2_872_4	1876	0.019854512	0.004334268	0.015405178	299.4536133	0.000686433	15.24585438	1.065806746	0	34.91303635	12.22372341	-0.819882035	-1.4985	63.03133	IceAge 2	872_4	Brenke Sledge	Sledge	m2
421	IceAge 2_876_5	996	0.23107703	0.073674917	0.065367207	271.6755066	0.000789279	11.72185898	0.808781207	0	35.24829865	6.69247961	7.296461582	-6.61516	60.4055	IceAge 2	876_5	RP Sledge	Sledge	m2
422	IceAge 2_878_1	824	0.079579547	0.026004337	0.155426294	248.4269104	0.00075633	14.11844444	0.941518962	0	35.16788483	8.730712891	6.842746735	-10.2295	61.8965	IceAge 2	878_1	Brenke Sledge	Sledge	m2
423	IceAge 2_879_5	538	0.075080469	0.025226677	0.040597808	287.5112	0.001074869	12.38532925	0.87055701	0	34.98859024	8.09599781	3.191303492	-8.572	63.10166	IceAge 2	879_5	Brenke Sledge	Sledge	m2
424	IceAge 2_880_2	722	0.028110402	0.008524667	0.020505233	297.5849304	0.000875747	13.15709972	0.915786684	0	34.92475891	8.430315018	0.431476921	-8.157	63.38933	IceAge 2	880_2	Brenke Sledge	Sledge	m2
425	IceAge 2_880_3	705	0.027215598	0.008196526	0.020963274	297.7024841	0.000882279	13.16511631	0.91669476	0	34.92938614	8.324217796	0.411484927	-8.19383	63.41316	IceAge 2	880_3	BC	BC	m2
426	IceAge 3_106	1050	0.07269264	0.024229921	0.028251017	244.7392578	0.000707147	14.44564247	0.956541479	0	35.16194916	8.591498375	7.136825562	-29.1491	60.2326	IceAge 3	106	ROV	ROV	m2
427	IceAge 3_30	3522	0.019988148	0.004359237	0.007011839	297.0843506	0.000653326	16.02519608	1.133638144	0	34.91449738	25.18914604	-1.034623742	-4.34895	66.15993	IceAge 3	30	EBS	Sledge	m2
428	IceAge 3_37	3754	0.019987708	0.004358981	0.005181652	297.2832031	0.000651224	16.00324249	1.130833745	0	34.90835953	14.501194	-1.033810616	-4.002033	66.05156	IceAge 3	37	ROV	ROV	m2
429	IceAge 3_39	3754	0.019987708	0.004358981	0.005181652	297.2832031	0.000651224	16.00324249	1.130833745	0	34.90835953	14.501194	-1.033810616	-4.0095	66.0447	IceAge 3	39	EBS	Sledge	m2
430	IceAge 3_5	2837	0.019978438	0.004354733	0.006862061	297.9400635	0.000655855	15.89901352	1.121988297	0	34.91160202	15.05560207	-1.021745205	0.02907	65.0528	IceAge 3	5	EBS	Sledge	m2
431	IceAge 3_55	1933	0.020329377	0.005255499	0.018055573	299.3553772	0.000823931	13.44519711	0.93048048	0	34.91292953	8.956401825	-0.012434401	-9.634116	64.89181	IceAge 3	55	EBS	Sledge	m2
432	IceAge 3_73	445	0.100675918	0.03444029	0.051265839	288.3178101	0.001076702	12.05796051	0.851159334	0	35.02471542	7.839770794	3.819825649	-11.628966	64.43656	IceAge 3	73	EBS	Sledge	m2
433	IceAge 3_79	452	0.057916988	0.019661458	0.033994939	293.4640198	0.00099902	12.26873779	0.865428805	0	35.02471161	7.705729961	2.347723484	-11.591616	64.55168	IceAge 3	79	EBS	Sledge	m2
434	IceAge 3_85	426	0.074655756	0.025778936	0.040257361	294.9328918	0.001085738	11.99620247	0.853037953	0	35.00284958	7.955265522	3.339605808	-11.3879	64.45846	IceAge 3	85	EBS	Sledge	m2
435	IceAge 3_97	305	0.65920043	0.211842135	0.098506086	264.61026	0.000572687	10.59915257	0.728086352	7.69e-05	35.26537704	5.603030205	8.885019302	-14.002583	63.8734	IceAge 3	97	ROV	ROV	m2
436	IceAge RR_106	1596	0.032162528	0.010363828	0.022829078	259.4593811	0.000744849	15.00187111	1.005532265	0	34.96577835	9.918897629	4.535542965	-30.6013	59.04163	IceAge RR	106	EBS Berta short	Sledge	m2
437	IceAge RR_111	1318	0.033312712	0.010809787	0.025508013	258.5991821	0.000723144	14.8626709	0.99371928	0	34.98163986	9.449494362	4.908539295	-30.446966	59.2898	IceAge RR	111	ROV Phoca	ROV	m2
438	IceAge RR_124	2042	0.023903314	0.007458667	0.013624249	264.342926	0.00072041	15.65546036	1.048879385	0	34.95650864	10.96351242	3.843266487	-32.688616	57.73235	IceAge RR	124	ROV Phoca	ROV	m2
439	IceAge RR_127	2042	0.023903314	0.007458667	0.013624249	264.342926	0.00072041	15.65546036	1.048879385	0	34.95650864	10.96351242	3.843266487	-32.729483	57.68811	IceAge RR	127	ROV Phoca	ROV	m2
440	IceAge RR_136	1961	0.025066515	0.007974356	0.013001233	263.1129761	0.000701381	15.29542542	1.022873759	0	34.94536209	10.03910255	4.202864647	-32.62665	57.73265	IceAge RR	136	EBS Berta short	Sledge	m2
441	IceAge RR_137	2432	0.023635982	0.007369895	0.012229248	264.5742493	0.000718064	15.67482185	1.049929738	0	34.95580673	10.96567535	3.822087288	-32.862116	57.61583	IceAge RR	137	EBS Berta short	Sledge	m2
442	IceAge RR_149	1318	0.033312712	0.010809787	0.025508013	258.5991821	0.000723144	14.8626709	0.99371928	0	34.98163986	9.449494362	4.908539295	-30.485033	59.25123	IceAge RR	149	ROV Phoca	ROV	m2
443	IceAge RR_170	1071	0.04289607	0.014198234	0.022979539	249.8082733	0.000722083	14.67463589	0.974762738	0	35.09469604	8.909051895	6.130250931	-29.079866	60.26015	IceAge RR	170	van Veen	Grab	m2
444	IceAge RR_171	1071	0.04289607	0.014198234	0.022979539	249.8082733	0.000722083	14.67463589	0.974762738	0	35.09469604	8.909051895	6.130250931	-29.0796	60.26025	IceAge RR	171	EBS Berta short	Sledge	m2
445	IceAge RR_188	1050	0.07269264	0.024229921	0.028251017	244.7392578	0.000707147	14.44564247	0.956541479	0	35.16194916	8.591498375	7.136825562	-29.13605	60.23661	IceAge RR	188	ROV Phoca	ROV	m2
446	IceAge RR_212	381	0.780404866	0.251895189	0.017720038	272.2175903	0.000766153	10.89588165	0.753538489	0.000180729	35.2297287	6.208710194	8.408875465	-24.531933	63.10043	IceAge RR	212	ROV Phoca	ROV	m2
447	IceAge RR_213	381	0.780404866	0.251895189	0.017720038	272.2175903	0.000766153	10.89588165	0.753538489	0.000180729	35.2297287	6.208710194	8.408875465	-24.5412	63.09136	IceAge RR	213	ROV Phoca	ROV	m2
448	IceAge RR_216	442	0.514117539	0.167061999	0.041677788	265.706543	0.000749451	11.35361862	0.774985909	1.52e-06	35.26580811	6.332423687	8.296976089	-24.404233	63.07065	IceAge RR	216	EBS Berta short	Sledge	m2
449	IceAge RR_225	438	0.626307786	0.201174095	0.031654432	268.4184875	0.000721395	11.01484871	0.756034374	7.47e-05	35.26842117	6.121599197	8.412084579	-24.478166	63.07223	IceAge RR	225	EBS Berta short	Sledge	m2
450	IceAge RR_228	381	0.780404866	0.251895189	0.017720038	272.2175903	0.000766153	10.89588165	0.753538489	0.000180729	35.2297287	6.208710194	8.408875465	-24.542733	63.08935	IceAge RR	228	ROV Phoca	ROV	m2
451	IceAge RR_24	1200	0.042713948	0.014132564	0.016844388	249.7978668	0.000722905	14.68424797	0.975339472	0	35.09612656	8.918576241	6.166780472	-29.000933	60.2013	IceAge RR	24	EBS Berta short	Sledge	m2
452	IceAge RR_35	1275	0.038584586	0.012549278	0.008293457	257.290863	0.000746151	14.70618534	0.98383975	0	35.02873993	9.376961708	4.915524006	-28.91685	60.21601	IceAge RR	35	EBS Berta short	Sledge	m2
453	IceAge RR_4	449	0.772509515	0.248293266	0.019049194	271.6144714	0.000750284	10.87026119	0.751612067	0.000182408	35.22907257	6.172017097	8.442152977	-24.5439	63.0734	IceAge RR	4	ROV Phoca	ROV	m2
454	IceAge RR_64	1073	0.042224303	0.013972612	0.028044121	249.9428253	0.000720891	14.68948936	0.975718737	0	35.09370041	8.919523239	6.130793095	-29.23275	60.24225	IceAge RR	64	EBS Berta short	Sledge	m2
455	IceAge RR_67	1050	0.07269264	0.024229921	0.028251017	244.7392578	0.000707147	14.44564247	0.956541479	0	35.16194916	8.591498375	7.136825562	-29.1379	60.24765	IceAge RR	67	ROV Phoca	ROV	m2
456	IceAge RR_7	449	0.772509515	0.248293266	0.019049194	271.6144714	0.000750284	10.87026119	0.751612067	0.000182408	35.22907257	6.172017097	8.442152977	-24.574966	63.07925	IceAge RR	7	EBS Berta short	Sledge	m2
457	IceAge RR_80	1318	0.033312712	0.010809787	0.025508013	258.5991821	0.000723144	14.8626709	0.99371928	0	34.98163986	9.449494362	4.908539295	-30.484383	59.251	IceAge RR	80	ROV Phoca	ROV	m2
458	IceAge RR_83	1359	0.032825284	0.010616575	0.026397998	259.1217651	0.000736238	14.92384052	0.999713421	0	34.98130798	9.726122856	4.626987457	-30.544033	59.32523	IceAge RR	83	EBS Berta short	Sledge	m2
459	IceAge RR_9	449	0.772509515	0.248293266	0.019049194	271.6144714	0.000750284	10.87026119	0.751612067	0.000182408	35.22907257	6.172017097	8.442152977	-24.512183	63.07578	IceAge RR	9	EBS Berta short	Sledge	m2
460	IceAge_1006_1	1443	0.043925844	0.014174184	0.051927637	258.6370239	0.000757189	14.77206898	0.989532411	0	34.99148941	9.713739395	4.623835087	-20.375	62.55083	IceAge	1006_1	CliSAP Sledge	Sledge	m2
461	IceAge_1010_1	1443	0.043925844	0.014174184	0.051927637	258.6370239	0.000757189	14.77206898	0.989532411	0	34.99148941	9.713739395	4.623835087	-20.39516	62.55166	IceAge	1010_1	RP Sledge	Sledge	m2
462	IceAge_1017_1	915	0.076712221	0.025203686	0.085927762	249.2001648	0.000752296	14.28522015	0.949838817	0	35.17385483	8.764177322	6.575795174	-20.77383	62.93066	IceAge	1017_1	RP Sledge	Sledge	m2
463	IceAge_1019_1	954	0.068631873	0.022450384	0.092406012	252.2730255	0.000757953	14.35287571	0.95651257	0	35.13733673	8.894728661	5.943446159	-20.7435	62.93866	IceAge	1019_1	Brenke Sledge	Sledge	m2
464	IceAge_1032_1	333	0.844520807	0.280147314	0.029292842	273.7505188	0.00079569	10.7439518	0.74838686	0.000189465	35.28964233	6.194262028	8.502754211	-23.15766	63.3085	IceAge	1032_1	CliSAP Sledge	Sledge	m2
465	IceAge_1033_1	333	0.844520807	0.280147314	0.029292842	273.7505188	0.00079569	10.7439518	0.74838686	0.000189465	35.28964233	6.194262028	8.502754211	-23.16016	63.31466	IceAge	1033_1	RP Sledge	Sledge	m2
466	IceAge_1054_1	2591	0.024996182	0.007838883	0.016873647	263.9468079	0.000713326	15.63901901	1.053043842	0	34.9540596	11.64560413	3.584592342	-31.37666	61.60316	IceAge	1054_1	CliSAP Sledge	Sledge	m2
467	IceAge_1057_1	2591	0.024996182	0.007838883	0.016873647	263.9468079	0.000713326	15.63901901	1.053043842	0	34.9540596	11.64560413	3.584592342	-31.35616	61.64166	IceAge	1057_1	RP Sledge	Sledge	m2
468	IceAge_1082_1	770	0.312456548	0.099936388	0.123450257	261.0189514	0.000714402	12.41344738	0.835035086	0	35.15410995	7.099830627	7.671912193	-26.394	63.70166	IceAge	1082_1	CliSAP Sledge	Sledge	m2
469	IceAge_1086_1	770	0.312456548	0.099936388	0.123450257	261.0189514	0.000714402	12.41344738	0.835035086	0	35.15410995	7.099830627	7.671912193	-26.38416	63.70883	IceAge	1086_1	RP Sledge	Sledge	m2
470	IceAge_1104_1	132	1.017446876	0.340284348	0.143045276	316.8097839	0.000982176	9.63787365	0.735243797	0.000360507	34.99447632	6.710178852	6.317154884	-24.53283	66.64333	IceAge	1104_1	Brenke Sledge	Sledge	m2
471	IceAge_1119_1	721	0.024736943	0.007363569	0.009414899	299.367157	0.000851169	12.61520195	0.880235851	0	34.9469986	8.41576004	0.34414947	-26.24166	67.2135	IceAge	1119_1	CliSAP Sledge	Sledge	m2
472	IceAge_1123_1	721	0.024736943	0.007363569	0.009414899	299.367157	0.000851169	12.61520195	0.880235851	0	34.9469986	8.41576004	0.34414947	-26.2075	67.21383	IceAge	1123_1	RP Sledge	Sledge	m2
473	IceAge_1132_1	333	0.083891906	0.02911537	0.026753098	301.2688293	0.001419313	11.01741314	0.817828298	7.49e-10	35.00477219	7.625607967	2.005092144	-26.75466	67.64133	IceAge	1132_1	Brenke Sledge	Sledge	m2
474	IceAge_1155_1	2151	0.019883433	0.004332504	0.013560772	296.1337585	0.000824614	15.42108822	1.083232641	0	34.90506744	12.50427532	-0.864066422	-9.912	69.11483	IceAge	1155_1	Brenke Sledge	Sledge	m2
475	IceAge_1159_1	2172	0.019883439	0.004332508	0.012636036	296.132782	0.000824638	15.42112064	1.083236933	0	34.90506744	12.43623829	-0.864060581	-9.917	69.111	IceAge	1159_1	CliSAP Sledge	Sledge	m2
476	IceAge_1168_1	2350	0.019979397	0.004354652	0.013065202	299.0872803	0.000645494	15.85002041	1.115067363	0	34.90706253	13.46456337	-0.983252823	-7.00133	67.60633	IceAge	1168_1	Brenke Sledge	Sledge	m2
477	IceAge_1172_1	2468	0.019984301	0.004357069	0.015347137	298.59021	0.000646272	15.90775394	1.120950699	0	34.90716934	13.88654709	-1.002439737	-6.93466	67.57816	IceAge	1172_1	RP Sledge	Sledge	m2
478	IceAge_1181_1	1792	0.019848252	0.004334626	0.007630925	297.0522461	0.000803462	15.21053696	1.063856602	0	34.90952301	12.35500431	-0.849821329	-12.2265	67.65783	IceAge	1181_1	Brenke Sledge	Sledge	m2
479	IceAge_1184_1	1789	0.019849505	0.004334558	0.00783777	297.021698	0.000802684	15.21543312	1.06415844	0	34.90930557	12.35502529	-0.851365209	-12.162	67.64383	IceAge	1184_1	RP Sledge	Sledge	m2
480	IceAge_1194_1	1571	0.019797441	0.004345522	0.017486736	298.3239441	0.000782879	14.96814728	1.04328084	0	34.91291809	12.08633614	-0.756068289	-13.0545	67.07766	IceAge	1194_1	CliSAP Sledge	Sledge	m2
481	IceAge_1219_1	896	0.104657196	0.037064951	0.066505224	301.1328735	0.000997283	11.09172058	0.802521586	1.56e-07	34.88763428	6.640153885	2.266805649	-12.347	66.289	IceAge	1219_1	RP Sledge	Sledge	m2
482	IceAge_1222_1	896	0.104657196	0.037064951	0.066505224	301.1328735	0.000997283	11.09172058	0.802521586	1.56e-07	34.88763428	6.640153885	2.266805649	-12.3515	66.2915	IceAge	1222_1	CliSAP Sledge	Sledge	m2
483	IceAge_963_1	2785	0.020097502	0.005309651	0.051118776	269.5276184	0.000701082	17.28064346	1.167722344	0	34.97764969	16.36688042	2.816387653	-21.46766	60.0455	IceAge	963_1	Brenke Sledge	Sledge	m2
484	IceAge_967_1	2785	0.020097502	0.005309651	0.051118776	269.5276184	0.000701082	17.28064346	1.167722344	0	34.97764969	16.36688042	2.816387653	-21.47566	60.04616	IceAge	967_1	RP Sledge	Sledge	m2
485	IceAge_979_1	2539	0.020224169	0.005448273	0.013966213	268.1360779	0.000707357	17.15602493	1.159138322	0	34.97997284	15.77500916	2.899769545	-18.13733	60.358	IceAge	979_1	Brenke Sledge	Sledge	m2
486	IceAge_983_1	2539	0.020224169	0.005448273	0.013966213	268.1360779	0.000707357	17.15602493	1.159138322	0	34.97997284	15.77500916	2.899769545	-18.135666	60.35733	IceAge	983_1	RP Sledge	Sledge	m2
487	Ingolf_101	1192	0.019723207	0.004521668	0.018933725	300.0550842	0.000788106	14.08311272	0.972490549	0	34.91014099	10.49011803	-0.335516363	-12.08333333	66.38333333	Ingolf	101	Dredge	Dredge	m2
488	Ingolf_102	1433	0.019727688	0.004367187	0.0132724	299.5053711	0.000786652	14.66074181	1.020067215	0	34.92023468	11.16357422	-0.621159673	-10.43333333	66.38333333	Ingolf	102	Dredge	Dredge	m2
489	Ingolf_103	1386	0.019691385	0.004376774	0.016480008	300.1524353	0.000741676	14.53817749	1.0063169	0	34.90911484	10.79605579	-0.579989433	-8.866666667	66.38333333	Ingolf	103	Dredge	Dredge	m2
490	Ingolf_104	1971	0.019921433	0.00433362	0.012728563	300.4176025	0.000657028	15.51271534	1.084330916	0	34.90502548	12.79384136	-0.873599887	-7.416666667	66.38333333	Ingolf	104	Dredge	Dredge	m2
491	Ingolf_105	1671	0.019821819	0.004319182	0.010192594	300.5888977	0.000680559	15.14876938	1.053820729	0	34.91064835	11.89041138	-0.768465519	-7.516666667	65.56666667	Ingolf	105	Dredge	Dredge	m2
492	Ingolf_112	2496	0.019984083	0.00435695	0.017418584	298.6371765	0.000646433	15.90194225	1.120378852	0	34.90651703	13.89638519	-1.002340078	-6.733333333	67.95	Ingolf	112	Dredge	Dredge	m2
493	Ingolf_113	2430	0.019981215	0.004355477	0.015626786	298.9032898	0.000651437	15.87023354	1.117864847	0	34.90503311	12.84198761	-0.997241259	-7.1	69.51666667	Ingolf	113	Dredge	Dredge	m2
494	Ingolf_115	205	0.161677584	0.05609116	0.011497581	306.1833191	0.00073172	10.75576115	0.771297097	3.27e-06	34.97631454	5.845864296	0.778527081	-8.483333333	70.83333333	Ingolf	115	Dredge	Dredge	m2
495	Ingolf_116	748	0.021661401	0.006078784	0.015313681	299.656311	0.000739665	12.90845108	0.893094957	0	34.90882111	8.473744392	-0.033914413	-8.433333333	70.08333333	Ingolf	116	Dredge	Dredge	m2
496	Ingolf_117	1493	0.020005791	0.004987902	0.014296602	300.3648682	0.00071368	13.5203228	0.929899275	0	34.9040947	9.155056	-0.19903481	-8.383333333	69.21666667	Ingolf	117	Dredge	Dredge	m2
497	Ingolf_118	1866	0.019640954	0.004348441	0.007242247	300.9725037	0.000687351	14.53808212	1.003001571	0	34.90555191	10.51079941	-0.604825377	-8.333333333	68.45	Ingolf	118	Dredge	Dredge	m2
498	Ingolf_120	1662	0.019800145	0.004338839	0.012384608	298.3129883	0.000784178	15.00152969	1.04683733	0	34.91155624	11.82230186	-0.792884409	-11.53333333	67.48333333	Ingolf	120	Dredge	Dredge	m2
499	Ingolf_124	983	0.019914728	0.004845714	0.010344317	300.2729797	0.000815417	13.55092144	0.934379816	0	34.91427994	9.48094368	-0.100299999	-15.66666667	67.66666667	Ingolf	124	Dredge	Dredge	m2
500	Ingolf_126	613	0.05980476	0.020742988	0.025850849	299.5632324	0.000929592	11.65555668	0.826293528	0	34.90436935	7.056583881	1.050813794	-15.86666667	67.31666667	Ingolf	126	Dredge	Dredge	m2
501	Ingolf_127	107	0.902810872	0.300727814	0.07517197	324.6883545	0.001110811	9.299352646	0.718643665	0.000455158	34.91904449	6.521608353	6.017784595	-20.08333333	66.55	Ingolf	127	Dredge	Dredge	m2
502	Ingolf_128	396	0.219499394	0.075884379	0.057767518	303.2598877	0.001146128	10.618536	0.786286473	3.18e-07	34.89411545	6.886482239	3.19536972	-20.03333333	66.83333333	Ingolf	128	Dredge	Dredge	m2
503	Ingolf_138	862	0.020815263	0.005376159	0.017024493	299.2717285	0.000812547	13.63100719	0.943919182	0	34.91328049	9.615750313	-0.088163517	-7.933333333	63.43333333	Ingolf	138	Dredge	Dredge	m2
504	Ingolf_139	1343	0.019686338	0.004455547	0.021677826	300.1934509	0.000733829	14.37887192	0.995147407	0	34.91072464	11.17580032	-0.47187534	-7.5	63.6	Ingolf	139	Dredge	Dredge	m2
505	Ingolf_140	1416	0.019709714	0.004390871	0.026658762	300.2961121	0.000715313	14.61393642	1.012874842	0	34.91477203	11.61775208	-0.572481751	-6.95	63.48333333	Ingolf	140	Dredge	Dredge	m2
506	Ingolf_143	884	0.025039658	0.007226353	0.023168806	298.3597107	0.000825323	13.3794508	0.927944779	0	34.91531372	9.270371437	0.202106267	-7.15	62.96666667	Ingolf	143	Dredge	Dredge	m2
507	Ingolf_15	563	0.238674104	0.079883777	0.003512135	295.3097534	0.000900172	11.19297504	0.800057471	0	35.09205627	7.065236568	2.919026136	-25.98333333	66.3	Ingolf	15	Dredge	Dredge	m2
508	Ingolf_4	365	0.173694536	0.059253301	0.058755487	285.2256165	0.001060737	11.94636917	0.832807362	0	35.07826233	7.325386524	5.975041866	-11.2	64.11666667	Ingolf	4	Dredge	Dredge	m2
509	Ingolf_40	1574	0.037472043	0.012025484	0.010474597	259.5716248	0.000754365	15.07993984	1.011346102	0	34.96906281	10.47350407	4.397654057	-21.6	62	Ingolf	40	Dredge	Dredge	m2
510	Ingolf_44	993	0.056171741	0.01829078	0.201137364	251.493927	0.000774098	14.38636589	0.962573886	0	35.18496704	9.133777618	6.202517509	-9.6	61.7	Ingolf	44	Dredge	Dredge	m2
511	Ingolf_58	418	0.473258525	0.160695553	0.117586769	283.4171448	0.000985064	11.38822842	0.806228578	8.9e-06	35.07961655	6.34688139	6.977514744	-12.15	64.41666667	Ingolf	58	Dredge	Dredge	m2
512	Ingolf_6	312	1.10814476	0.365105718	0.044572011	273.0544739	0.000590867	10.087327	0.704452872	0.000561119	35.24673462	5.357952595	9.035701752	-14.56666667	63.71666667	Ingolf	6	Dredge	Dredge	m2
513	Ingolf_7	1442	0.045292214	0.014646936	0.056526344	257.5142517	0.000744928	14.85381699	0.991857111	0	35.0615921	9.585029602	4.862597942	-15.68333333	63.21666667	Ingolf	7	Dredge	Dredge	m2
514	Ingolf_78	1721	0.037177164	0.012005923	0.083434388	258.5148926	0.000761354	14.86610699	0.996786475	0	34.98228455	9.828702927	4.583694458	-27.86666667	60.61666667	Ingolf	78	Dredge	Dredge	m2
515	Ingolf_80	1732	0.027094753	0.008629808	0.038691312	260.0402527	0.000750991	15.20090675	1.021952033	0	34.96905899	10.62737179	4.23051548	-29.53333333	61.03333333	Ingolf	80	Dredge	Dredge	m2
516	Ingolf_87	240	1.819706559	0.628490865	0.050648142	300.3845825	0.001144172	10.38589859	0.75594753	0.002057415	35.22289276	6.310691357	8.268690109	-23.93333333	65.03333333	Ingolf	87	Dredge	Dredge	m2
517	Ingolf_90	1524	0.040291768	0.013094248	0.087144189	258.6846619	0.000755705	14.5536108	0.976244748	0	34.98176193	9.337968826	4.72371769	-29.1	64.75	Ingolf	90	Dredge	Dredge	m2
518	Ingolf_95	1459	0.057898488	0.018723454	0.013847723	262.0820007	0.000760465	14.17417908	0.954064012	0	34.95741272	9.260404587	4.578072548	-30.65	65.23333333	Ingolf	95	Dredge	Dredge	m2
519	Ingolf_96	1406	0.055017043	0.017772567	0.060432963	261.3183899	0.000764759	14.41850471	0.970279872	0	34.97599792	9.928570747	4.672806263	-29	65.4	Ingolf	96	Dredge	Dredge	m2
520	Ingolf_98	217	0.777901411	0.261671335	0.113986291	287.0192261	0.001061924	10.66361046	0.768021584	5.63e-05	35.12516403	6.890024662	7.344528198	-26.45	65.63333333	Ingolf	98	Dredge	Dredge	m2
521	WH233_1007	320	0.439956427	0.141895428	0.05402017	290.4885559	0.000716622	10.62310982	0.74599582	3.52e-05	35.04701233	6.079107285	6.3353405	-37.21666667	64.41666667	WH233	1007	Sledge	Sledge	m2
522	WH233_1013	249	0.402625471	0.130503595	0.060586188	282.0516663	0.000777928	11.3364563	0.785013318	1.72e-05	35.04133987	6.851629734	5.828789234	-37.68333333	63.6	WH233	1013	Sledge	Sledge	m2
523	WH233_1016	278	0.495985538	0.160761803	0.059181985	287.4709167	0.00073678	11.01300335	0.766952634	3.49e-05	35.07665634	7.176056862	6.073147297	-39.3	63.56666667	WH233	1016	Sledge	Sledge	m2
524	WH233_1023	368	0.693163872	0.222453073	0.097638428	290.8599243	0.000688187	10.70216084	0.750191569	4.45e-05	35.06663513	7.255011559	6.25973177	-40.65	62.46666667	WH233	1023	Sledge	Sledge	m2
525	WH233_1031	433	0.795435607	0.250484914	0.114195496	303.1797485	0.000672547	10.17609024	0.72952497	4.66e-05	34.99301529	6.535244942	5.943431854	-41.68333333	61.31666667	WH233	1031	Sledge	Sledge	m2
526	WH233_1046	396	2.065049648	0.596783161	0.205187097	320.9758606	0.000683315	9.851448059	0.70490247	0.001038795	34.8188324	5.648597717	6.137648582	-46.51666667	60	WH233	1046	Sledge	Sledge	m2
527	WH233_1047	373	1.739050984	0.508585393	0.176676616	318.7857666	0.000723098	9.825501442	0.705698907	0.000571256	34.92966843	5.720613956	5.833231926	-46.58333333	60.3	WH233	1047	Sledge	Sledge	m2
528	UNKNOWN_7709-62	2733	0.020111658	0.005328694	0.034259673	269.241272	0.000702445	17.26484108	1.167059541	0	34.97532654	16.37203407	2.810562849	-19.97	59.98	UNKNOWN	7709-62	EBS	Sledge	m2
529	UNKNOWN_7709-66	2727	0.020112168	0.005329477	0.033168487	269.2287903	0.000702499	17.26389694	1.167009115	0	34.97569275	16.37203407	2.810540438	-19.89166667	59.99	UNKNOWN	7709-66	EBS	Sledge	m2
530	UNKNOWN_7709-72	2686	0.02014298	0.005370088	0.022386324	268.7277527	0.000704503	17.21533966	1.16341567	0	34.9763298	16.06410027	2.836362123	-19.72166667	60.095	UNKNOWN	7709-72	EBS	Sledge	m2
531	UNKNOWN_7709-73	2668	0.020145675	0.005372333	0.020451831	268.6590881	0.000705612	17.21277618	1.163498759	0	34.97626114	16.09837723	2.837043047	-19.54	60.125	UNKNOWN	7709-73	EBS	Sledge	m2
532	UNKNOWN_7709-85	2727	0.020112168	0.005329477	0.033168487	269.2287903	0.000702499	17.26389694	1.167009115	0	34.97569275	16.37203407	2.810540438	-19.89	59.97666667	UNKNOWN	7709-85	EBS	Sledge	m2
